# Supplementary material for: Integration of mRNA and miRNA analysis reveals the molecular mechanisms of sugar beet (Beta vulgaris L.) response to salt stress
Source: Sci Rep. 2023 Dec 12;13:22074. doi: 10.1038/s41598-023-49641-w (PMC10716384; doi:10.1038/s41598-023-49641-w)
Supplement: Supplementary file 1 — Supplementary Information. [file 41598_2023_49641_MOESM1_ESM.zip › Table S.xlsx]

## Sheet: S1
Table S1：qRT-PCR statistics for selected sequencing time points
Sample Name	Target Name	Cт	Cт Mean
CK	GAPDH	17.8864	18.1462
CK	GAPDH	18.3428	18.1462
CK	GAPDH	18.2094	18.1462
0.5h	GAPDH	18.361	18.3099
0.5h	GAPDH	18.3432	18.3099
0.5h	GAPDH	18.2256	18.3099
1h	GAPDH	18.2898	18.304
1h	GAPDH	18.3134	18.304
1h	GAPDH	18.3089	18.304
1.5h	GAPDH	18.2539	18.2412
1.5h	GAPDH	18.1712	18.2412
1.5h	GAPDH	18.2984	18.2412
2h	GAPDH	18.0459	18.1968
2h	GAPDH	18.3166	18.1968
2h	GAPDH	18.2279	18.1968
2.5h	GAPDH	19.4727	19.4269
2.5h	GAPDH	19.4467	19.4269
2.5h	GAPDH	19.3612	19.4269
3h	GAPDH	18.2587	18.1127
3h	GAPDH	18.0443	18.1127
3h	GAPDH	18.035	18.1127
3.5h	GAPDH	18.8389	18.788
3.5h	GAPDH	18.7652	18.788
3.5h	GAPDH	18.76	18.788
5.5h	GAPDH	18.5172	18.4969
5.5h	GAPDH	18.4644	18.4969
5.5h	GAPDH	18.5089	18.4969
7.5h	GAPDH	18.6297	18.6282
7.5h	GAPDH	18.6778	18.6282
7.5h	GAPDH	18.5772	18.6282
12.5h	GAPDH	17.8675	17.8187
12.5h	GAPDH	17.7883	17.8187
12.5h	GAPDH	17.8002	17.8187
13.5h	GAPDH	18.3446	18.1634
13.5h	GAPDH	18.0689	18.1634
13.5h	GAPDH	18.0766	18.1634
14h	GAPDH	18.1166	18.0074
14h	GAPDH	17.9438	18.0074
14h	GAPDH	17.9617	18.0074
14.5h	GAPDH	18.5286	18.6291
14.5h	GAPDH	18.8263	18.6291
14.5h	GAPDH	18.5326	18.6291
15h	GAPDH	19.0874	18.9479
15h	GAPDH	18.9753	18.9479
15h	GAPDH	18.7809	18.9479
15.5h	GAPDH	17.9481	17.9312
15.5h	GAPDH	17.9217	17.9312
15.5h	GAPDH	17.9239	17.9312
16h	GAPDH	19.6006	19.4852
16h	GAPDH	19.3486	19.4852
16h	GAPDH	19.5065	19.4852
24.5h	GAPDH	18.293	18.2654
24.5h	GAPDH	18.1312	18.2654
24.5h	GAPDH	18.3721	18.2654
CK	NHX1	20.3889	20.5293
CK	NHX1	20.5806	20.5293
CK	NHX1	20.6185	20.5293
0.5h	NHX1	20.0224	20.0943
0.5h	NHX1	20.0933	20.0943
0.5h	NHX1	20.1673	20.0943
1h	NHX1	20.4791	20.5728
1h	NHX1	20.6264	20.5728
1h	NHX1	20.6129	20.5728
1.5h	NHX1	20.0278	20.1089
1.5h	NHX1	20.037	20.1089
1.5h	NHX1	20.2618	20.1089
2h	NHX1	20.0119	20.0718
2h	NHX1	20.0768	20.0718
2h	NHX1	20.1268	20.0718
2.5h	NHX1	19.7412	19.7611
2.5h	NHX1	19.7133	19.7611
2.5h	NHX1	19.8288	19.7611
3h	NHX1	20.4641	20.5086
3h	NHX1	20.5737	20.5086
3h	NHX1	20.4879	20.5086
3.5h	NHX1	21.6575	21.6068
3.5h	NHX1	21.493	21.6068
3.5h	NHX1	21.6699	21.6068
5.5h	NHX1	19.8345	19.8975
5.5h	NHX1	19.9478	19.8975
5.5h	NHX1	19.9103	19.8975
7.5h	NHX1	19.2552	19.4073
7.5h	NHX1	19.1867	19.4073
7.5h	NHX1	19.78	19.4073
12.5h	NHX1	19.0082	18.9087
12.5h	NHX1	18.9957	18.9087
12.5h	NHX1	18.7222	18.9087
13.5h	NHX1	19.6549	19.6605
13.5h	NHX1	19.6331	19.6605
13.5h	NHX1	19.6935	19.6605
14h	NHX1	18.3879	18.4548
14h	NHX1	18.3719	18.4548
14h	NHX1	18.6044	18.4548
14.5h	NHX1	19.1788	19.1669
14.5h	NHX1	19.0661	19.1669
14.5h	NHX1	19.2557	19.1669
15h	NHX1	19.9549	19.7959
15h	NHX1	19.66	19.7959
15h	NHX1	19.7726	19.7959
15.5h	NHX1	19.2059	19.0988
15.5h	NHX1	19.1675	19.0988
15.5h	NHX1	18.923	19.0988
16h	NHX1	19.3389	19.1532
16h	NHX1	19.1219	19.1532
16h	NHX1	18.9988	19.1532
24.5h	NHX1	19.2726	19.1689
24.5h	NHX1	19.1381	19.1689
24.5h	NHX1	19.0958	19.1689
CK	NHX6	23.5678	23.3091
CK	NHX6	23.2089	23.3091
CK	NHX6	23.1507	23.3091
0.5h	NHX6	22.4537	22.4843
0.5h	NHX6	22.5624	22.4843
0.5h	NHX6	22.4369	22.4843
1h	NHX6	22.455	22.3135
1h	NHX6	22.3269	22.3135
1h	NHX6	22.1585	22.3135
1.5h	NHX6	22.1303	22.5793
1.5h	NHX6	22.6485	22.5793
1.5h	NHX6	22.959	22.5793
2h	NHX6	23.4711	23.1356
2h	NHX6	22.9784	23.1356
2h	NHX6	22.9574	23.1356
2.5h	NHX6	22.3055	22.4314
2.5h	NHX6	22.3585	22.4314
2.5h	NHX6	22.6302	22.4314
3h	NHX6	22.9912	23.0225
3h	NHX6	22.9915	23.0225
3h	NHX6	23.0849	23.0225
3.5h	NHX6	23.6765	23.9979
3.5h	NHX6	24.0798	23.9979
3.5h	NHX6	24.2373	23.9979
5.5h	NHX6	23.3366	23.0561
5.5h	NHX6	22.9029	23.0561
5.5h	NHX6	22.9288	23.0561
7.5h	NHX6	21.9799	22.0524
7.5h	NHX6	22.0645	22.0524
7.5h	NHX6	22.1128	22.0524
12.5h	NHX6	22.5928	22.5103
12.5h	NHX6	22.3595	22.5103
12.5h	NHX6	22.5785	22.5103
13.5h	NHX6	22.8336	23.4059
13.5h	NHX6	23.0981	23.4059
13.5h	NHX6	24.2862	23.4059
14h	NHX6	24.0213	23.4944
14h	NHX6	23.268	23.4944
14h	NHX6	23.1938	23.4944
14.5h	NHX6	23.2995	23.1908
14.5h	NHX6	23.2154	23.1908
14.5h	NHX6	23.0576	23.1908
15h	NHX6	22.9619	22.9364
15h	NHX6	22.9779	22.9364
15h	NHX6	22.8693	22.9364
15.5h	NHX6	21.6453	22.1103
15.5h	NHX6	21.8506	22.1103
15.5h	NHX6	22.8349	22.1103
16h	NHX6	20.92	20.9814
16h	NHX6	20.9745	20.9814
16h	NHX6	21.0496	20.9814
24.5h	NHX6	20.8586	20.8507
24.5h	NHX6	20.9166	20.8507
24.5h	NHX6	20.7768	20.8507
CK	VSHE8	22.8181	22.7755
CK	VSHE8	22.7284	22.7755
CK	VSHE8	22.78	22.7755
0.5h	VSHE8	22.0967	22.2207
0.5h	VSHE8	22.1325	22.2207
0.5h	VSHE8	22.4329	22.2207
1h	VSHE8	22.1203	22.2462
1h	VSHE8	22.2835	22.2462
1h	VSHE8	22.3347	22.2462
1.5h	VSHE8	22.1939	22.105
1.5h	VSHE8	22.146	22.105
1.5h	VSHE8	21.9749	22.105
2h	VSHE8	22.5745	22.5587
2h	VSHE8	22.62	22.5587
2h	VSHE8	22.4817	22.5587
2.5h	VSHE8	21.9365	21.895
2.5h	VSHE8	21.9723	21.895
2.5h	VSHE8	21.7761	21.895
3h	VSHE8	22.1124	22.0317
3h	VSHE8	21.9782	22.0317
3h	VSHE8	22.0046	22.0317
3.5h	VSHE8	23.3615	23.4017
3.5h	VSHE8	23.4259	23.4017
3.5h	VSHE8	23.4177	23.4017
5.5h	VSHE8	21.5346	21.577
5.5h	VSHE8	21.6661	21.577
5.5h	VSHE8	21.5302	21.577
7.5h	VSHE8	20.9125	20.8744
7.5h	VSHE8	20.813	20.8744
7.5h	VSHE8	20.8976	20.8744
12.5h	VSHE8	21.7877	21.5115
12.5h	VSHE8	21.4963	21.5115
12.5h	VSHE8	21.2504	21.5115
13.5h	VSHE8	21.9286	21.9522
13.5h	VSHE8	21.8901	21.9522
13.5h	VSHE8	22.038	21.9522
14h	VSHE8	21.3901	21.4796
14h	VSHE8	21.6394	21.4796
14h	VSHE8	21.4093	21.4796
14.5h	VSHE8	20.9624	21.0292
14.5h	VSHE8	20.9972	21.0292
14.5h	VSHE8	21.1281	21.0292
15h	VSHE8	21.7442	21.6773
15h	VSHE8	21.6045	21.6773
15h	VSHE8	21.683	21.6773
15.5h	VSHE8	20.9127	20.96
15.5h	VSHE8	20.8732	20.96
15.5h	VSHE8	21.0942	20.96
16h	VSHE8	20.7666	20.7312
16h	VSHE8	20.6934	20.7312
16h	VSHE8	20.7336	20.7312
24.5h	VSHE8	20.4163	20.4157
24.5h	VSHE8	20.2272	20.4157
24.5h	VSHE8	20.6038	20.4157

## Sheet: S2
Table S2：Standardized qRT-PCR data for selected sequencing time points
Group/gene	VSHE8	NHX1	NHX6
CK	1	1	1
0.5h	1.6455	1.51437	1.98413
1h	1.61011	1.08249	2.22452
1.5h	1.69996	1.42943	1.77129
2h	1.20358	1.42214	1.16803
2.5h	4.47291	4.13787	4.46422
3h	1.6361	0.991194	1.19176
3.5h	1.01091	0.739376	0.967998
5.5h	2.92656	1.97587	1.51958
7.5h	5.21664	3.03998	3.3375
12.5h	1.9139	2.45058	1.38641
13.5h	1.7906	1.84806	0.946297
14h	2.2301	3.82578	0.798821
14.5h	4.68869	3.59344	1.51704
15h	3.73195	2.89816	2.25707
15.5h	3.03249	2.32233	1.97779
16h	10.4348	6.56661	12.7003
24.5h	5.57503	2.78889	5.96975

## Sheet: S3
Table S3：The FPKM value of mRNA and the TPM value of miRNA
Symbol	CK-1_fpkm	CK-2_fpkm	CK-3_fpkm	S1-1_fpkm	S1-2_fpkm	S1-3_fpkm	S2-1_fpkm	S2-2_fpkm	S2-3_fpkm	S3-1_fpkm	S3-2_fpkm	S3-3_fpkm
RPP8L2	0.49	0.29	0.37	0.27	0.31	0.26	0.3	0.36	0.21	0.12	0.05	0.06
beet430	219.37	116.18	123.23	244.64	268.09	151.66	73.89	61.28	55.07	161.68	171.8	115.22
BAT1	2.73	1.9	1.91	8.29	7.86	3.66	6.24	6.92	5.3	2.69	2.75	1.38
MSH6	4.2	4.9	4.92	4.39	4.4	3.45	4.44	4.79	3.88	2.66	2.66	2.99
ADO1	14.81	17.67	12.21	26.08	25.28	26.49	34.15	32.56	30.59	15.92	13.07	15.81
At3g47570	3.71	1.01	3.37	2.57	2.35	1.82	2.46	0.45	0.71	0.8	0.61	0.99
ctdspl2	13.03	13.8	8.9	23.53	22.82	16.21	17.69	19.5	21.24	32.72	18.39	20.48
EXLB1	3.74	2.89	6.56	27.61	51.84	138.74	209.1	85.23	46.6	28.73	67.3	69.79
GRF1	10.91	14.77	11.26	1.4	1.79	1.45	1.55	2.7	1.71	1.84	3	2.13
id	CK-1_TPM	CK-2_TPM	CK-3_TPM	S1-1_TPM	S1-2_TPM	S1-3_TPM	S2-1_TPM	S2-2_TPM	S2-3_TPM	S3-1_TPM	S3-2_TPM	S3-3_TPM
miR8689-x	0.604	1.0716	0.4833	0.8088	1.1333	1.856	0.01	0.2536	1.2946	2.2533	1.6768	2.3053
miR5281-y	0.906	0.5358	0.9666	0.01	0.01	0.01	0.01	0.2536	0.01	0.3756	0.5589	0.5763
miR3951-x	0.01	0.2679	0.01	0.01	0.01	0.01	0.01	0.01	0.01	0.3756	0.5589	0.5763
miR5185-y	0.01	1.6075	19.8144	0.01	0.7556	0.01	0.01	0.2536	1.6182	1.8778	0.2795	0.01
novel-m0365-5p	0.01	0.01	0.01	0.01	2.6445	11.1358	2.1859	0.01	0.3236	0.01	2.2358	2.3053

## Sheet: S4
Table S4：Statistical data of qRT-PCR validation
Sample Name	CK-1	CK-2	CK-3	2.5h-1	2.5h-2	2.5h-3	7.5h-1	7.5h-2	7.5h-3	16h-1	16h-2	16h-3
Target Name	At3g47570	At3g47570	At3g47570	At3g47570	At3g47570	At3g47570	At3g47570	At3g47570	At3g47570	At3g47570	At3g47570	At3g47570
	27.6677	29.6417	27.0458	27.489	28.1705	27.309	27.7181	27.9048	27.8698	26.4111	26.3751	26.4864
	27.8443	28.398	26.8481	27.5457	26.8383	27.3006	27.9407	27.5738	27.9354	26.4312	26.3658	26.4237
	27.9256	29.112	26.8502	27.6103	26.9388	27.268	27.6895	27.375	27.7652	26.4213	26.1021	26.5288
Internal reference gene	GAPDH	GAPDH	GAPDH	GAPDH	GAPDH	GAPDH	GAPDH	GAPDH	GAPDH	GAPDH	GAPDH	GAPDH
	21.2099	21.7173	19.9959	20.5232	21.4292	22.5065	25.8327	21.6708	22.8391	20.9307	20.8856	21.1531
	21.189	21.7502	19.9757	20.5223	21.2697	22.4904	25.917	21.7772	22.9859	20.951	20.861	21.0988
	21.2097	21.7581	19.9781	20.4382	21.4024	22.5526	25.9166	21.6992	23.0122	21.0087	21.0338	21.1455
Average value	21.2029	21.7419	19.9832	20.4946	21.3671	22.5165	25.8888	21.7157	22.9457	20.9634	20.9268	21.1325
△cT	6.46484	7.8998	7.06255	6.99444	6.80338	4.79248	1.82938	6.18911	4.92406	5.44771	5.44827	5.35399
	6.64141	6.65618	6.86491	7.05117	5.47117	4.78411	2.05189	5.8581	4.98972	5.46771	5.43895	5.29121
	6.72277	7.37015	6.86692	7.11576	5.57164	4.75146	1.80069	5.65927	4.81942	5.45788	5.17522	5.39639
△cT Mean value	6.60967	7.30871	6.93146	7.05379	5.94873	4.77601	1.89399	5.90216	4.91107	5.45777	5.35415	5.34719
Sample Name	CK-1	CK-2	CK-3	2.5h-1	2.5h-2	2.5h-3	7.5h-1	7.5h-2	7.5h-3	16h-1	16h-2	16h-3
Target Name	ADO1	ADO1	ADO1	ADO1	ADO1	ADO1	ADO1	ADO1	ADO1	ADO1	ADO1	ADO1
	30.2733	31.1792	30.3965	29.5771	30.8315	31.9201	31.452	31.7928	32.7723	31.4647	32.1854	31.5943
	31.4636	30.8679	30.6307	30.0071	31.2747	32.1038	31.7782	32.1137	33.0941	31.9566	32.2331	31.8695
	31.1221	30.3623	30.3995	30.0433	31.2257	31.5882	31.4794	31.9072	32.8066	31.5632	32.182	31.4703
Internal reference gene	GAPDH	GAPDH	GAPDH	GAPDH	GAPDH	GAPDH	GAPDH	GAPDH	GAPDH	GAPDH	GAPDH	GAPDH
	22.0141	21.9974	20.5808	21.0657	21.9726	23.2919	24.1827	22.5535	23.7431	21.7459	21.7837	21.8232
	22.0259	22.0366	20.5607	21.07	21.8672	23.1378	24.2387	22.6113	23.9035	21.7516	21.6462	21.6849
	21.9921	22.0742	20.5407	20.993	21.9835	23.2023	24.1927	22.522	23.9568	21.7852	21.8129	21.7164
Average value	22.0107	22.0361	20.5607	21.0429	21.9411	23.2107	24.2047	22.5622	23.8678	21.7609	21.7476	21.7415
△cT	-	9.14315	9.83581	8.53423	8.89047	8.70943	7.24731	9.23057	8.90452	9.70378	10.4378	9.85282
	9.4529	8.83186	10.07	8.96419	9.33359	8.89307	-	9.55148	9.22627	10.1957	10.4855	10.128
	9.11138	-	9.8388	9.00042	9.28465	8.37748	7.27469	9.34495	8.9388	9.8023	10.4345	9.7288
△cT Mean value	9.28214	8.98751	9.91486	8.83295	9.16957	8.65999	7.261	9.37567	9.0232	9.9006	10.4526	9.90321
Sample Name	CK-1	CK-2	CK-3	2.5h-1	2.5h-2	2.5h-3	7.5h-1	7.5h-2	7.5h-3	16h-1	16h-2	16h-3
Target Name	beet430	beet430	beet430	beet430	beet430	beet430	beet430	beet430	beet430	beet430	beet430	beet430
	29.131	29.9059	27.9928	26.9951	28.7595	28.2735	29.5461	29.5573	30.5412	28.9584	28.7928	28.8776
	29.1608	29.5902	27.9151	27.0805	28.636	28.2877	29.5186	29.4791	30.5483	28.9072	28.7697	28.9473
	29.3074	29.6028	27.9766	26.9869	28.5373	28.0877	29.3294	29.6064	30.6915	28.6596	28.9276	28.8405
Internal reference gene	GAPDH	GAPDH	GAPDH	GAPDH	GAPDH	GAPDH	GAPDH	GAPDH	GAPDH	GAPDH	GAPDH	GAPDH
	22.0141	21.9974	20.5808	21.0657	21.9726	23.2919	24.1827	22.5535	23.7431	21.7459	21.7837	21.8232
	22.0259	22.0366	20.5607	21.07	21.8672	23.1378	24.2387	22.6113	23.9035	21.7516	21.6462	21.6849
	21.9921	22.0742	20.5407	20.993	21.9835	23.2023	24.1927	22.522	23.9568	21.7852	21.8129	21.7164
Average value	22.0107	22.0361	20.5607	21.0429	21.9411	23.2107	24.2047	22.5622	23.8678	21.7609	21.7476	21.7415
△cT	7.12032	7.86982	7.43205	5.95216	6.81841	5.06279	5.34141	6.99508	6.67341	7.19746	7.04522	7.13612
	7.15008	7.55413	7.35439	6.03763	6.6949	5.07698	5.31391	6.91683	6.68049	7.14629	7.02213	7.20576
	7.29666	7.5667	7.41584	5.94399	6.59626	4.87705	5.12465	7.04416	6.82371	6.89866	7.17996	7.09901
△cT Mean value	7.18902	7.66355	7.40076	5.97793	6.70319	5.00561	5.25999	6.98536	6.72587	7.0808	7.08244	7.14696
Sample Name	CK-1	CK-2	CK-3	2.5h-1	2.5h-2	2.5h-3	7.5h-1	7.5h-2	7.5h-3	16h-1	16h-2	16h-3
Target Name	BAT1	BAT1	BAT1	BAT1	BAT1	BAT1	BAT1	BAT1	BAT1	BAT1	BAT1	BAT1
	27.9319	26.3336	26.2337	25.1555	25.9692	26.0771	27.6369	28.3799	29.2918	28.6833	29.8	28.0424
	27.9928	26.2383	26.155	25.118	25.979	26.2339	27.512	28.553	29.0129	29.3122	29.7639	27.9735
	28.1456	26.2101	26.1344	25.0975	25.8359	26.0941	27.4803	28.686	29.2889	28.9446	29.6933	27.8706
Internal reference gene	GAPDH	GAPDH	GAPDH	GAPDH	GAPDH	GAPDH	GAPDH	GAPDH	GAPDH	GAPDH	GAPDH	GAPDH
	22.0141	21.9974	20.5808	21.0657	21.9726	23.2919	24.1827	22.5535	23.7431	21.7459	21.7837	21.8232
	22.0259	22.0366	20.5607	21.07	21.8672	23.1378	24.2387	22.6113	23.9035	21.7516	21.6462	21.6849
	21.9921	22.0742	20.5407	20.993	21.9835	23.2023	24.1927	22.522	23.9568	21.7852	21.8129	21.7164
Average value	22.0107	22.0361	20.5607	21.0429	21.9411	23.2107	24.2047	22.5622	23.8678	21.7609	21.7476	21.7415
△cT	5.92117	4.29752	5.67298	4.11257	4.02814	2.86644	3.43218	5.81767	5.42406	6.92244	8.05245	6.30088
	5.9821	4.20227	5.59427	4.07506	4.03795	3.02318	3.30725	5.99075	5.14515	7.55131	8.01634	6.23202
	6.1349	4.17405	5.57367	4.05462	3.89482	2.88345	3.2756	6.12373	5.42113	7.18373	7.94571	6.12912
△cT Mean value	6.01273	4.22461	5.61364	4.08075	3.98697	2.92436	3.33834	5.97738	5.33011	7.21916	8.00484	6.22067
Sample Name	CK-1	CK-2	CK-3	2.5h-1	2.5h-2	2.5h-3	7.5h-1	7.5h-2	7.5h-3	16h-1	16h-2	16h-3
Target Name	ctdsp12	ctdsp12	ctdsp12	ctdsp12	ctdsp12	ctdsp12	ctdsp12	ctdsp12	ctdsp12	ctdsp12	ctdsp12	ctdsp12
	24.716	24.9686	23.2287	23.5747	24.6687	25.1376	25.9422	25.9139	25.8403	24.6304	24.7611	24.3977
	24.5796	24.9754	23.189	23.5848	24.5832	25.1631	25.9347	25.3568	25.8529	24.5488	24.7605	24.4232
	24.6035	24.9055	23.1465	23.5698	24.6329	25.2417	25.8848	25.3484	25.8782	24.7484	24.791	24.4883
Internal reference gene	GAPDH	GAPDH	GAPDH	GAPDH	GAPDH	GAPDH	GAPDH	GAPDH	GAPDH	GAPDH	GAPDH	GAPDH
	22.0141	21.9974	20.5808	21.0657	21.9726	23.2919	24.1827	22.5535	23.7431	21.7459	21.7837	21.8232
	22.0259	22.0366	20.5607	21.07	21.8672	23.1378	24.2387	22.6113	23.9035	21.7516	21.6462	21.6849
	21.9921	22.0742	20.5407	20.993	21.9835	23.2023	24.1927	22.522	23.9568	21.7852	21.8129	21.7164
Average value	22.0107	22.0361	20.5607	21.0429	21.9411	23.2107	24.2047	22.5622	23.8678	21.7609	21.7476	21.7415
△cT	2.70532	2.93257	2.66802	2.53179	2.72767	1.92694	1.73753	3.35161	1.97256	2.86947	3.01355	2.65616
	2.56888	2.93931	2.62825	2.54195	2.64208	1.95239	1.72999	2.79455	1.98509	2.78785	3.01286	2.68168
	2.59277	2.8694	2.58579	2.52694	2.69178	2.03103	1.68005	2.78618	2.01039	2.98746	3.04343	2.74684
△cT Mean value	2.62232	2.91376	2.62736	2.53356	2.68718	1.97012	1.71586	2.97745	1.98935	2.88159	3.02328	2.69489
Sample Name	CK-1	CK-2	CK-3	2.5h-1	2.5h-2	2.5h-3	7.5h-1	7.5h-2	7.5h-3	16h-1	16h-2	16h-3
Target Name	MSH6	MSH6	MSH6	MSH6	MSH6	MSH6	MSH6	MSH6	MSH6	MSH6	MSH6	MSH6
	28.0758	28.7122	26.6807	26.9864	27.9413	28.4722	29.5491	29.2077	29.8185	28.5499	29.1288	28.1604
	28.2999	28.4942	26.6524	26.8689	27.9692	28.7233	29.4725	29.0752	29.8911	28.4577	28.9197	28.1886
	28.1204	28.6868	26.6155	26.871	27.9698	28.6082	29.8897	29.6695	29.7245	28.7853	28.909	27.9127
Internal reference gene	GAPDH	GAPDH	GAPDH	GAPDH	GAPDH	GAPDH	GAPDH	GAPDH	GAPDH	GAPDH	GAPDH	GAPDH
	22.0141	21.9974	20.5808	21.0657	21.9726	23.2919	24.1827	22.5535	23.7431	21.7459	21.7837	21.8232
	22.0259	22.0366	20.5607	21.07	21.8672	23.1378	24.2387	22.6113	23.9035	21.7516	21.6462	21.6849
	21.9921	22.0742	20.5407	20.993	21.9835	23.2023	24.1927	22.522	23.9568	21.7852	21.8129	21.7164
Average value	22.0107	22.0361	20.5607	21.0429	21.9411	23.2107	24.2047	22.5622	23.8678	21.7609	21.7476	21.7415
△cT	6.06506	6.67616	6.12001	5.94347	6.00021	5.26155	5.34435	6.64549	5.95069	6.78897	7.38118	6.4189
	6.28917	6.45811	6.09171	5.82599	6.02811	5.51258	5.2678	6.51293	6.02329	6.69674	7.17213	6.44714
	6.10972	6.65071	6.05478	5.82811	6.02868	5.39755	5.68502	7.10725	5.85671	7.02438	7.16137	6.17121
△cT Mean value	6.15465	6.59499	6.08883	5.86586	6.019	5.39056	5.43239	6.75522	5.94356	6.8367	7.23822	6.34575
Sample Name	CK-1	CK-2	CK-3	2.5h-1	2.5h-2	2.5h-3	7.5h-1	7.5h-2	7.5h-3	16h-1	16h-2	16h-3
Target Name	RPP8L2	RPP8L2	RPP8L2	RPP8L2	RPP8L2	RPP8L2	RPP8L2	RPP8L2	RPP8L2	RPP8L2	RPP8L2	RPP8L2
	29.1802	28.5395	27.3768	28.6921	29.4799	31.3369	29.7916	29.7544	30.5446	27.4759	29.003	26.644
	28.7197	28.718	27.161	28.7556	29.8946	31.3136	29.9328	29.8661	29.6802	27.2959	29.0484	26.5235
	29.1931	28.4313	27.2272	28.7883	29.3049	32.3725	29.9825	29.146	30.8304	27.1847	28.7447	26.5478
Internal reference gene	GAPDH	GAPDH	GAPDH	GAPDH	GAPDH	GAPDH	GAPDH	GAPDH	GAPDH	GAPDH	GAPDH	GAPDH
	22.2385	22.0436	20.4299	20.8914	21.8556	23.0136	24.2039	22.6745	23.7925	21.4742	21.4506	21.6829
	22.1318	22.0275	20.4178	20.9037	21.8579	22.9659	24.0902	22.5991	23.7637	21.5008	21.3882	21.452
	22.1428	22.0426	20.4066	20.8635	21.8588	23.0126	24.1987	22.6345	23.8628	21.5955	21.457	21.5135
Average value	22.1711	22.0379	20.4181	20.8862	21.8574	22.9974	24.1643	22.636	23.8063	21.5235	21.4319	21.5495
△cT	7.00912	6.50165	6.95871	7.80592	7.62243	8.33954	5.62737	7.1184	6.73829	5.95238	7.57103	5.0945
	6.54868	6.68006	6.74289	7.86943	8.03719	8.31628	5.76853	7.23008	-	5.77237	7.61643	4.97401
	7.02207	6.3934	6.80907	7.90208	7.44745	9.37516	5.81818	6.50998	7.02402	5.6612	7.3128	4.99826
△cT Mean value	6.85996	6.52504	6.83689	7.85915	7.70236	8.677	5.73803	6.95282	6.88116	5.79532	7.50009	5.02226
Sample Name	CK-1	CK-2	CK-3	2.5h-1	2.5h-2	2.5h-3	7.5h-1	7.5h-2	7.5h-3	16h-1	16h-2	16h-3
Target Name	miR3951-x	miR3951-x	miR3951-x	miR3951-x	miR3951-x	miR3951-x	miR3951-x	miR3951-x	miR3951-x	miR3951-x	miR3951-x	miR3951-x
	21.4181	19.564	22.692	21.2665	23.3513	21.553	21.4861	21.4544	22.4933	20.672	19.7235	21.182
	21.0549	19.529	22.4783	21.2961	23.422	21.5661	21.5723	21.5966	22.4877	20.426	19.8748	20.8852
	20.9794	19.6627	22.5355	21.2617	23.574	21.5222	21.5207	21.6117	22.2032	20.6881	19.7235	20.5299
Internal reference gene	U6	U6	U6	U6	U6	U6	U6	U6	U6	U6	U6	U6
	31.2174	25.1839	25.5662	25.6202	24.986	25.4309	26.5051	25.5202	26.3601	25.3946	26.0779	25.2797
	30.9134	24.9698	25.5652	25.4881	24.9865	25.2414	26.1546	25.5181	26.3154	25.3571	26.0502	25.0718
	30.807	25.0014	25.4428	25.7119	24.9483	25.1803	26.1039	25.4843	26.438	25.5328	26.0752	25.151
Average value	30.9793	25.0517	25.5247	25.6067	24.9736	25.2842	26.2545	25.5075	26.3712	25.4282	26.0678	25.1675
△cT	-	-5.48777	-2.83273	-4.34017	-1.62229	-3.73115	-4.76848	-4.05317	-3.87787	-4.75617	-6.34428	-3.98553
	-9.9244	-5.52268	-3.04642	-4.31062	-1.55165	-3.71808	-4.6822	-3.91094	-3.8835	-5.00219	-6.19299	-4.28238
	-9.99986	-5.38905	-2.98918	-4.345	-1.39958	-3.76202	-4.7338	-3.89584	-4.16792	-4.74007	-6.34434	-4.63762
△cT Mean value	-9.96213	-5.4665	-2.95611	-4.33193	-1.52451	-3.73708	-4.72816	-3.95332	-3.97643	-4.83281	-6.29387	-4.30184
Sample Name	CK-1	CK-2	CK-3	2.5h-1	2.5h-2	2.5h-3	7.5h-1	7.5h-2	7.5h-3	16h-1	16h-2	16h-3
Target Name	miR5281-y	miR5281-y	miR5281-y	miR5281-y	miR5281-y	miR5281-y	miR5281-y	miR5281-y	miR5281-y	miR5281-y	miR5281-y	miR5281-y
	26.0638	26.1504	26.3047	26.6349	26.2404	26.5252	26.6041	26.8441	26.7496	26.7177	26.9614	26.3901
	26.0988	26.3282	26.4451	26.7674	26.1607	26.6925	26.6831	26.855	26.7962	26.8891	26.948	26.4329
	26.3611	26.2296	26.3864	26.6995	26.3735	26.733	26.8041	26.834	26.7156	26.8616	26.953	26.528
Internal reference gene	U6	U6	U6	U6	U6	U6	U6	U6	U6	U6	U6	U6
	23.6206	23.446	24.0568	24.2461	23.3448	23.9583	23.7438	23.0952	24.4258	23.4376	23.7579	23.5808
	23.6665	23.4913	24.1038	24.1023	23.2277	23.996	23.7304	22.9786	24.5513	23.5864	23.8011	23.4675
	23.6143	23.5056	23.9749	24.1905	23.3507	23.9932	23.7973	23.0871	24.6995	23.5482	23.936	23.5137
Average value	23.6338	23.481	24.0452	24.1796	23.3077	23.9825	23.7572	23.0536	24.5589	23.524	23.8317	23.5207
△cT	2.43008	2.66938	2.25953	2.45528	2.93268	2.54269	2.84692	3.79043	2.19076	3.1937	3.1297	2.8694
	2.46501	2.8472	2.39997	2.58773	2.85298	2.70997	2.92595	3.80133	2.23737	3.36508	3.11631	2.91225
	2.72736	2.74857	2.34125	2.5199	3.06573	2.75049	3.04695	3.78035	2.15673	3.33755	3.12131	3.00733
△cT Mean value	2.54082	2.75505	2.33359	2.52097	2.95046	2.66772	2.93994	3.7907	2.19495	3.29878	3.12244	2.92966
Sample Name	CK-1	CK-2	CK-3	2.5h-1	2.5h-2	2.5h-3	7.5h-1	7.5h-2	7.5h-3	16h-1	16h-2	16h-3
Target Name	miR8689-x	miR8689-x	miR8689-x	miR8689-x	miR8689-x	miR8689-x	miR8689-x	miR8689-x	miR8689-x	miR8689-x	miR8689-x	miR8689-x
	19.0749	18.8511	19.8983	19.9358	21.0853	19.2229	25.2667	22.4509	22.0393	20.6385	20.9579	20.4597
	19.0655	18.9686	19.932	19.9976	21.174	19.1717	25.1863	22.2574	21.9446	20.6949	20.8596	20.3147
	19.3787	19.0321	20.1384	20.1493	21.2549	19.2962	25.3516	22.39	22.1166	20.8189	20.9747	20.3833
Internal reference gene	U6	U6	U6	U6	U6	U6	U6	U6	U6	U6	U6	U6
	26.0207	26.6021	25.7486	26.1864	26.5934	26.326	27.1513	26.0348	27.4361	25.3788	25.2708	25.6275
	26.1052	26.8062	25.8072	26.2799	26.5524	26.304	26.8478	26.0485	27.6272	25.3441	25.2523	25.668
	26.0757	26.9004	25.9552	26.2791	26.6311	26.4427	26.661	26.0043	27.8599	25.4751	25.4389	25.7211
Average value	26.0672	26.7696	25.837	26.2485	26.5923	26.3575	26.8867	26.0292	27.6411	25.3993	25.3207	25.6722
△cT	-6.99233	-7.91849	-5.93871	-6.31263	-5.50703	-7.13468	-1.61995	-3.57829	-5.6018	-4.76086	-4.36274	-5.21247
	-7.00174	-7.80096	-5.90502	-6.25087	-5.41825	-7.18581	-1.70042	-3.77173	-5.69644	-4.70444	-4.46111	-5.35751
	-6.68848	-7.73745	-5.69857	-6.09914	-5.33742	-7.06137	-1.53506	-3.63921	-5.52442	-4.58043	-4.34599	-5.28893
△cT Mean value	-6.89418	-7.81897	-5.84743	-6.22088	-5.4209	-7.12728	-1.61847	-3.66308	-5.60755	-4.68191	-4.38995	-5.2863

## Sheet: S5
Table S5：Standardized qRT-PCR data for validation
miRNA/gene	Sample group	2-△△Ct	SD	P-value			2-△△Ct
miR8689-x	CK	1.003	0.00182907
	S1	0.742272	0.42758	0.350467
	S2	0.18614	0.208553	0.00246501
	S3	0.247137	0.0810805	8.61426e-05
RPP8L2	CK	1.00579	0.00550644
	S1	0.419038	0.127842	0.00136091
	S2	1.26784	0.640084	0.51742
	S3	1.93943	1.34974	0.297019
miR5281-y	CK	1.00207	0.00181217
	S1	0.896903	0.131805	0.239169
	S2	0.818416	0.428981	0.499552
	S3	0.675995	0.086437	0.00283688
beet430	CK	1.00223	0.00246935
	S1	3.23062	1.89809	0.111773
	S2	2.48002	1.73061	0.213222
	S3	1.24619	0.0339906	0.000243248
miR3951-x	CK	1.00102	0.000828079
	S1	0.17326	0.124271	0.000322387
	S2	0.275595	0.0895946	0.000150028
	S3	0.606229	0.45168	0.204618
BATI	CK	1.00101	0.000800209
	S1	3.29959	1.59338	0.0668644
	S2	1.81613	1.77481	0.470867
	S3	0.313413	0.190177	0.00331723
MSH6	CK	1.00157	0.00121145
	S1	1.46248	0.34785	0.0833978
	S2	1.26878	0.541407	0.440813
	S3	0.719048	0.223707	0.0939654
ADO1	CK	1.00523	0.00214991
	S1	1.45195	0.253643	0.0380116
	S2	2.2356	1.87026	0.318118
	S3	0.633271	0.132368	0.00824088
At3g47570	CK	1.02318	0.0359509
	S1	2.53617	1.81956	0.223303
	S2	13.1899	17.5011	0.294926
	S3	2.96209	0.128977	1.50011e-05
ctdsp12	CK	1.00045	0.000339869
	S1	1.28226	0.352428	0.238296
	S2	1.50641	0.593702	0.213967
	S3	0.908666	0.104375	0.202395
miR5185-y	CK	1.00026	0.00012852
	S1	1.00456	0.26117	0.978597
	S2	0.375957	0.284088	0.0190007
	S3	0.477928	0.421474	0.978597
EXLB1	CK	1.15786	0.109904
	S1	51.096	54.1096	0.185172
	S2	35.7684	46.3627	0.265635
	S3	1.51604	0.887947	0.185172
novel-m0365-5p	CK	1.0005	0.000163072
	S1	0.423706	0.756342	0.25704
	S2	0.196576	0.175355	0.0013619
	S3	1.03169	1.43261	0.971725
GRF1	CK	1.019	0.011175
	S1	0.465204	0.214099	0.0110401
	S2	2.84034	2.6208	0.295072
	S3	1.67016	1.40117	0.465994

## Sheet: S6
Table S6：Differential mRNA Gene Information Table
CK-VS-S1
id	CK-1_count	CK-2_count	CK-3_count	S1-1_count	S1-2_count	S1-3_count	CK-1_fpkm	CK-2_fpkm	CK-3_fpkm	S1-1_fpkm	S1-2_fpkm	S1-3_fpkm	CK_mean	S1_mean	log2(fc)	PValue	FDR	Symbol	Description	KEGG_A_class	KEGG_B_class	Pathway	K_ID	GO Component	GO Function	GO Process
ncbi_104904610	65	50	66	15977	7456	14018	4.11	3.35	3.86	1114.64	448.69	926.28	3.77333	829.87	7.7809	1.44153e-106	2.59446e-102	--	PREDICTED: late embryogenesis abundant protein Dc3 [Beta vulgaris subsp. vulgaris] [Beta vulgaris]	-	-	-	-	-	-	-
ncbi_104900051	139	118	127	3012	3064	1775	4.06	3.65	3.43	97.03	85.15	54.16	3.71333	78.78	4.40704	3.36626e-87	3.02929e-83	SAG113	PREDICTED: probable protein phosphatase 2C 24 [Beta vulgaris subsp. vulgaris] [Beta vulgaris]	Environmental Information Processing;Environmental Information Processing	Signal transduction;Signal transduction	ko04075//Plant hormone signal transduction;ko04016//MAPK signaling pathway - plant	K14497;K14497	-	GO:0004721//phosphoprotein phosphatase activity	-
ncbi_104884754	391	208	319	5698	9305	5258	14.67	8.27	11.08	236	332.43	206.26	11.34	258.23	4.50916	1.06506e-62	6.38966e-59	RD22	PREDICTED: BURP domain protein RD22-like [Beta vulgaris subsp. vulgaris] [Beta vulgaris]	-	-	-	-	-	-	-
ncbi_104895943	17523	14044	16130	48317	55714	45946	879.81	747.55	749.39	2677.63	2663.29	2411.67	792.25	2584.2	1.70569	8.39753e-59	3.77847e-55	--	PREDICTED: stress protein DDR48 [Beta vulgaris subsp. vulgaris] [Beta vulgaris]	-	-	-	-	-	-	-
ncbi_104889201	16	5	7	3037	1533	1362	1.03	0.34	0.42	215.22	93.71	91.42	0.596667	133.45	7.80516	3.1479e-57	1.13312e-53	GMPM1	PREDICTED: late embryogenesis abundant protein 46 [Beta vulgaris subsp. vulgaris] [Beta vulgaris]	-	-	-	-	-	-	-
ncbi_104902294	828	783	541	7321	10396	7034	28.83	28.9	17.43	281.32	344.59	256.01	25.0533	293.973	3.55261	7.16999e-57	2.15076e-53	ABI2	PREDICTED: protein phosphatase 2C 56 [Beta vulgaris subsp. vulgaris] [Beta vulgaris]	Environmental Information Processing;Environmental Information Processing	Signal transduction;Signal transduction	ko04075//Plant hormone signal transduction;ko04016//MAPK signaling pathway - plant	K14497;K14497	-	GO:0004721//phosphoprotein phosphatase activity;GO:0043169//cation binding	GO:0006464//cellular protein modification process
ncbi_104888643	23	45	20	2374	1520	1488	0.45	0.94	0.37	51.79	28.6	30.75	0.586667	37.0467	5.98066	2.19816e-55	5.65179e-52	LTI65	PREDICTED: low-temperature-induced 65 kDa protein [Beta vulgaris subsp. vulgaris] [Beta vulgaris]	-	-	-	-	-	-	-
ncbi_104893402	18	40	37	794	1084	968	3.38	7.96	6.43	164.54	193.76	189.99	5.92333	182.763	4.94742	3.7085e-51	8.3432e-48	--	PREDICTED: protein SRC1 [Beta vulgaris subsp. vulgaris] [Beta vulgaris]	-	-	-	-	-	-	-
ncbi_104901977	27144	23790	33705	2001	3439	2476	1284.63	1193.62	1476.03	104.53	154.96	122.5	1318.09	127.33	-3.37181	2.27665e-50	4.55279e-47	TPRP-F1	PREDICTED: 36.4 kDa proline-rich protein [Beta vulgaris subsp. vulgaris] [Beta vulgaris]	-	-	-	-	GO:0005576//extracellular region;GO:0005911//cell-cell junction;GO:0044434//chloroplast part	GO:0005488//binding	-
ncbi_104908972	48	59	36	726	848	548	1.81	2.35	1.25	30.36	30.46	21.57	1.80333	27.4633	3.92877	1.80024e-48	3.24007e-45	EDL3	PREDICTED: EID1-like F-box protein 3 [Beta vulgaris subsp. vulgaris] [Beta vulgaris]	-	-	-	-	-	-	-
ncbi_104884253	1323	945	841	19984	19865	10026	63.24	47.89	37.2	1054.43	904.12	501.05	49.4433	819.867	4.05154	2.01132e-47	3.29088e-44	--	PREDICTED: phosphoprotein ECPP44 [Beta vulgaris subsp. vulgaris] [Beta vulgaris]	-	-	-	-	-	-	-
ncbi_104902329	531	480	749	30	28	24	14.21	13.62	18.55	0.89	0.71	0.67	15.46	0.756667	-4.35274	5.28404e-47	7.92518e-44	--	DUF1005 domain-containing protein [Cephalotus follicularis]	-	-	-	-	GO:0005618//cell wall	-	-
ncbi_104894251	123	110	103	2627	1565	1439	3.75	3.56	2.91	88.4	45.42	45.86	3.40667	59.8933	4.13596	2.11612e-46	2.92968e-43	PUB19	PREDICTED: U-box domain-containing protein 19 [Beta vulgaris subsp. vulgaris] [Beta vulgaris]	-	-	-	-	-	-	-
ncbi_104900654	5	6	8	820	928	1863	0.28	0.36	0.42	51.18	49.96	110.13	0.353333	70.4233	7.63888	9.22561e-46	1.18602e-42	--	PREDICTED: ABA-inducible protein PHV A1 [Vitis vinifera]	-	-	-	-	-	-	-
ncbi_104903552	416	377	263	3210	2872	3250	12.16	11.68	7.11	103.57	79.93	99.32	10.3167	94.2733	3.19187	1.4581e-40	1.74953e-37	--	PREDICTED: uncharacterized protein LOC104903552 [Beta vulgaris subsp. vulgaris] [Beta vulgaris]	-	-	-	-	-	-	-
ncbi_104901248	1999	2063	1510	9021	10756	8141	43.23	47.42	30.33	215.56	220.87	184.33	40.3267	206.92	2.35927	1.18317e-39	1.32e-36	ERD4	PREDICTED: CSC1-like protein ERD4 isoform X1 [Beta vulgaris subsp. vulgaris] [Beta vulgaris]	-	-	-	-	GO:0005911//cell-cell junction;GO:0009526//plastid envelope;GO:0031090//organelle membrane	-	-
ncbi_104902531	160	274	240	2727	2315	2075	6.82	12.38	9.46	128.26	93.91	92.44	9.55333	104.87	3.45645	1.24681e-39	1.32e-36	PAP1	PREDICTED: protein synthesis inhibitor PD-S2 [Beta vulgaris subsp. vulgaris] [Beta vulgaris]	-	-	-	-	-	-	-
MSTRG.18491	54	40	24	1509	1190	711	0.39	0.3	0.16	11.92	8.11	5.32	0.283333	8.45	4.89838	3.22034e-39	3.21998e-36	AGT2	PREDICTED: TPR-containing protein DDB_G0280363-like [Beta vulgaris subsp. vulgaris] [Beta vulgaris]	-	-	-	-	-	-	-
ncbi_104894524	171	279	164	2092	2431	2100	10.78	18.65	9.57	145.63	145.97	138.46	13	143.353	3.46299	6.33789e-38	6.00365e-35	--	Elongation factor 4 [Gossypium arboreum]	-	-	-	-	-	-	-
ncbi_104892639	2923	2553	2115	10629	14053	9795	89.38	83.85	58.69	350.09	398.04	311.53	77.3067	353.22	2.1919	1.15573e-36	1.04004e-33	SPBC2A9.03	PREDICTED: uncharacterized WD repeat-containing protein C2A9.03-like isoform X1 [Beta vulgaris subsp. vulgaris] [Beta vulgaris]	-	-	-	-	-	-	-
ncbi_104905523	69	153	71	4418	3850	1991	2.55	6	2.43	180.48	135.67	77.04	3.66	131.063	5.16228	1.64742e-36	1.41191e-33	ATHB-12	PREDICTED: homeobox-leucine zipper protein ATHB-12 [Beta vulgaris subsp. vulgaris] [Beta vulgaris]	-	-	-	-	-	-	-
ncbi_104886495	4719	3469	3607	22303	37311	20731	151.75	118.26	107.33	791.62	1142.34	696.94	125.78	876.967	2.80162	3.2169e-36	2.63172e-33	PCUBI4-1	PREDICTED: polyubiquitin-like [Beta vulgaris subsp. vulgaris] [Beta vulgaris]	-	-	-	-	-	-	-
ncbi_104908558	542	671	513	2858	3651	2440	18.32	24.04	16.04	106.63	117.49	86.22	19.4667	103.447	2.40981	1.57166e-35	1.22985e-32	BT2	PREDICTED: BTB/POZ and TAZ domain-containing protein 2 [Beta vulgaris subsp. vulgaris] [Beta vulgaris]	-	-	-	-	GO:0043231//intracellular membrane-bounded organelle	GO:0046914//transition metal ion binding;GO:0090595//acetyl-CoA:L-lysine N6-acetyltransferase	GO:0010468//regulation of gene expression;GO:0016570//histone modification
ncbi_104897992	84	171	60	2376	3417	2302	2.06	4.45	1.36	64.3	79.77	59.01	2.62333	67.6933	4.68954	1.37768e-32	1.03315e-29	ADO3	PREDICTED: adagio protein 3 [Beta vulgaris subsp. vulgaris] [Beta vulgaris]	Organismal Systems	Environmental adaptation	ko04712//Circadian rhythm - plant	K12116	-	-	-
ncbi_104898695	5527	4589	6208	15165	18600	14543	243.92	214.71	253.52	738.7	781.53	670.97	237.383	730.4	1.62147	1.884e-32	1.35633e-29	PIP2-1	PREDICTED: aquaporin PIP2-1 [Beta vulgaris subsp. vulgaris] [Beta vulgaris]	-	-	-	-	GO:0031224//intrinsic component of membrane	-	GO:0051234//establishment of localization
ncbi_104894102	746	632	588	4051	3410	2504	17.94	16.12	13.09	107.55	78.09	62.97	15.7167	82.87	2.39855	3.87254e-32	2.68069e-29	FIS1	PREDICTED: probable aldehyde dehydrogenase [Beta vulgaris subsp. vulgaris] [Beta vulgaris]	Metabolism;Metabolism;Metabolism	Global and overview maps;Amino acid metabolism;Amino acid metabolism	ko01100//Metabolic pathways;ko00330//Arginine and proline metabolism;ko00250//Alanine, aspartate and glutamate metabolism	K00294;K00294;K00294	GO:0009536//plastid;GO:0044429//mitochondrial part	GO:0016646//oxidoreductase activity, acting on the CH-NH group of donors, NAD or NADP as acceptor;GO:0016903//oxidoreductase activity, acting on the aldehyde or oxo group of donors;GO:0046914//transition metal ion binding	GO:0006536//glutamate metabolic process
ncbi_104893883	1026	828	1016	259	249	205	24.4	20.88	22.36	6.8	5.64	5.1	22.5467	5.84667	-1.94723	5.0593e-32	3.37249e-29	At1g54610	PREDICTED: probable serine/threonine-protein kinase At1g54610 [Beta vulgaris subsp. vulgaris] [Beta vulgaris]	-	-	-	-	-	GO:0004672//protein kinase activity;GO:0032550//purine ribonucleoside binding	GO:0006464//cellular protein modification process;GO:0006796//phosphate-containing compound metabolic process
ncbi_104897327	4	3	1	402	562	251	0.15	0.12	0.03	16.09	19.4	9.51	0.1	15	7.22882	8.90329e-32	5.72291e-29	Tmem205	DUF4149 domain-containing protein [Cephalotus follicularis]	-	-	-	-	-	-	-
MSTRG.17303	1	2	1	535	1341	1086	0.02	0.05	0.02	13.24	28.65	25.48	0.03	22.4567	9.54797	1.85758e-31	1.15285e-28	--	-	-	-	-	-	-	-	-
ncbi_104886529	1716	1443	1580	4095	4080	3895	50.29	44.84	42.85	132.47	113.85	119.34	45.9933	121.887	1.40604	5.2856e-31	3.171e-28	PYRP2	PREDICTED: sugar phosphatase YfbT [Ricinus communis]	-	-	-	-	-	GO:0003824//catalytic activity	-
MSTRG.1146	529	832	314	7	5	8	29.53	49.24	16.22	0.43	0.27	0.47	31.6633	0.39	-6.3432	3.52014e-30	2.04372e-27	--	hypothetical protein BVRB_1g011820 [Beta vulgaris subsp. vulgaris] [Beta vulgaris]	-	-	-	-	-	-	-
ncbi_104883343	440	562	491	51	76	56	10.91	14.77	11.26	1.4	1.79	1.45	12.3133	1.54667	-2.99299	7.41567e-30	4.17085e-27	GRF1	PREDICTED: growth-regulating factor 7 [Beta vulgaris subsp. vulgaris] [Beta vulgaris]	-	-	-	-	-	-	-
ncbi_104888260	502	526	478	1799	1624	1605	11.84	13.21	10.43	46.82	36.46	39.58	11.8267	40.9533	1.79194	2.34004e-29	1.27625e-26	PAP14	PREDICTED: probable plastid-lipid-associated protein 14, chloroplastic isoform X1 [Beta vulgaris subsp. vulgaris] [Beta vulgaris]	-	-	-	-	-	GO:0016740//transferase activity;GO:0032550//purine ribonucleoside binding	GO:0006464//cellular protein modification process
ncbi_104905767	7	7	10	203	182	171	0.65	0.69	0.86	20.86	16.13	16.64	0.733333	17.8767	4.60746	5.9159e-29	3.1316e-26	--	PREDICTED: uncharacterized protein LOC104905767 [Beta vulgaris subsp. vulgaris] [Beta vulgaris]	-	-	-	-	-	-	-
ncbi_104891732	378	351	314	1414	1450	1628	10.81	10.64	8.32	44.74	39.69	48.65	9.92333	44.36	2.16036	1.0499e-28	5.39888e-26	--	PREDICTED: uncharacterized protein LOC104891732 isoform X2 [Beta vulgaris subsp. vulgaris] [Beta vulgaris]	-	-	-	-	-	-	-
ncbi_104904096	4269	3951	4122	1641	1839	1637	106.89	104.88	95.5	45.35	43.84	42.85	102.423	44.0133	-1.21853	1.49201e-28	7.45921e-26	HMGR1	PREDICTED: 3-hydroxy-3-methylglutaryl-coenzyme A reductase 1 [Beta vulgaris subsp. vulgaris] [Beta vulgaris]	Metabolism;Metabolism;Metabolism	Global and overview maps;Global and overview maps;Metabolism of terpenoids and polyketides	ko01100//Metabolic pathways;ko01110//Biosynthesis of secondary metabolites;ko00900//Terpenoid backbone biosynthesis	K00021;K00021;K00021	GO:0031090//organelle membrane;GO:0031224//intrinsic component of membrane;GO:0043231//intracellular membrane-bounded organelle	GO:0000166//nucleotide binding;GO:0016614//oxidoreductase activity, acting on CH-OH group of donors;GO:0048037//cofactor binding	GO:0006720//isoprenoid metabolic process;GO:0006732//coenzyme metabolic process
ncbi_104900742	51	40	35	710	405	674	1.78	1.49	1.15	27.57	13.56	24.79	1.47333	21.9733	3.8986	4.7978e-27	2.33381e-24	--	PREDICTED: uncharacterized protein LOC104900742 [Beta vulgaris subsp. vulgaris] [Beta vulgaris]	-	-	-	-	-	-	-
ncbi_104906934	168	202	179	1014	1552	798	6.15	7.84	6.06	40.97	54.09	30.54	6.68333	41.8667	2.64716	2.59058e-26	1.22698e-23	DGAT3	LOW QUALITY PROTEIN: diacylglycerol O-acyltransferase 3, cytosolic [Asparagus officinalis]	Metabolism;Metabolism	Global and overview maps;Lipid metabolism	ko01100//Metabolic pathways;ko00561//Glycerolipid metabolism	K22849;K22849	-	-	-
ncbi_104883390	378	216	382	1734	1705	1503	14.97	9.07	14	75.82	64.31	62.25	12.68	67.46	2.41148	5.41906e-25	2.50083e-22	At5g55050	PREDICTED: GDSL esterase/lipase At5g55050 [Beta vulgaris subsp. vulgaris] [Beta vulgaris]	-	-	-	-	-	-	-
ncbi_104887442	3191	2433	3061	884	1108	884	45.89	37.09	40.73	14.03	15.17	13.29	41.2367	14.1633	-1.54177	1.35582e-24	6.10052e-22	Os07g0682400	PREDICTED: zinc finger CCCH domain-containing protein 53 [Beta vulgaris subsp. vulgaris] [Beta vulgaris]	-	-	-	-	-	GO:0005488//binding	-
ncbi_104891505	3110	2904	2775	10275	8242	8393	104.19	103.12	86.03	379.95	262.91	293.95	97.78	312.27	1.67518	2.38415e-24	1.02166e-21	At5g25090	PREDICTED: early nodulin-like protein 2 [Beta vulgaris subsp. vulgaris] [Beta vulgaris]	Metabolism;Metabolism;Metabolism;Genetic Information Processing	Global and overview maps;Nucleotide metabolism;Nucleotide metabolism;Transcription	ko01100//Metabolic pathways;ko00230//Purine metabolism;ko00240//Pyrimidine metabolism;ko03020//RNA polymerase	K03006;K03006;K03006;K03006	-	-	-
ncbi_104908619	3110	2904	2775	10275	8242	8393	104.19	103.12	86.03	379.95	262.91	293.95	97.78	312.27	1.67518	2.38415e-24	1.02166e-21	At5g25090	PREDICTED: early nodulin-like protein 2 [Beta vulgaris subsp. vulgaris] [Beta vulgaris]	Metabolism;Metabolism;Metabolism;Genetic Information Processing	Global and overview maps;Nucleotide metabolism;Nucleotide metabolism;Transcription	ko01100//Metabolic pathways;ko00230//Purine metabolism;ko00240//Pyrimidine metabolism;ko03020//RNA polymerase	K03006;K03006;K03006;K03006	-	-	-
ncbi_104905971	310	254	268	852	818	710	8.89	7.73	7.03	26.91	22.33	21.41	7.88333	23.55	1.57885	2.60236e-24	1.08924e-21	mipp1	PREDICTED: multiple inositol polyphosphate phosphatase 1 isoform X1 [Beta vulgaris subsp. vulgaris] [Beta vulgaris]	Metabolism;Metabolism;Metabolism	Global and overview maps;Carbohydrate metabolism;Carbohydrate metabolism	ko01100//Metabolic pathways;ko00010//Glycolysis / Gluconeogenesis;ko00562//Inositol phosphate metabolism	K03103;K03103;K03103	-	-	-
ncbi_104908544	2586	1987	2890	577	777	540	158.35	128.99	163.75	39	45.3	34.57	150.363	39.6233	-1.92403	2.75434e-24	1.12665e-21	PSBY	PREDICTED: photosystem II core complex proteins psbY, chloroplastic [Beta vulgaris subsp. vulgaris] [Beta vulgaris]	Metabolism;Metabolism	Global and overview maps;Energy metabolism	ko01100//Metabolic pathways;ko00195//Photosynthesis	K02723;K02723	GO:0009536//plastid;GO:0009579//thylakoid;GO:0016020//membrane	-	GO:0044237//cellular metabolic process
ncbi_104904231	513	736	1048	51	80	39	23.4	35.59	44.24	2.57	3.47	1.86	34.41	2.63333	-3.70787	3.94886e-24	1.57937e-21	EXL5	PREDICTED: protein EXORDIUM-like 5 [Beta vulgaris subsp. vulgaris] [Beta vulgaris]	-	-	-	-	-	-	-
ncbi_104899695	1508	1443	1127	7053	8685	4506	43.98	44.63	29.55	219.23	234.6	137.03	39.3867	196.953	2.32207	4.86318e-24	1.90277e-21	ABF2	ABSCISIC ACID-INSENSITIVE 5-like protein 5 [Beta vulgaris subsp. vulgaris] [Beta vulgaris]	Environmental Information Processing	Signal transduction	ko04075//Plant hormone signal transduction	K14432	-	-	GO:0006970//response to osmotic stress;GO:0009755//hormone-mediated signaling pathway
ncbi_104902108	4	7	3	415	255	164	0.35	0.65	0.24	40.15	21.28	15.03	0.413333	25.4867	5.94629	5.81223e-24	2.22571e-21	--	PREDICTED: uncharacterized protein LOC104902108 [Beta vulgaris subsp. vulgaris] [Beta vulgaris]	-	-	-	-	-	-	-
ncbi_104895069	321	335	234	2010	2712	1248	9.81	10.86	6.62	67.82	78.93	39.88	9.09667	62.21	2.77374	7.03092e-23	2.6363e-20	At2g18193	PREDICTED: AAA-ATPase At3g50940 [Beta vulgaris subsp. vulgaris] [Beta vulgaris]	-	-	-	-	-	-	-
ncbi_104904546	480	453	495	1038	1161	890	13.2	13.21	12.6	31.52	30.41	25.59	13.0033	29.1733	1.16577	9.7321e-23	3.57466e-20	GLPK	PREDICTED: glycerol kinase [Beta vulgaris subsp. vulgaris] [Beta vulgaris]	Metabolism;Organismal Systems;Metabolism	Global and overview maps;Environmental adaptation;Lipid metabolism	ko01100//Metabolic pathways;ko04626//Plant-pathogen interaction;ko00561//Glycerolipid metabolism	K00864;K00864;K00864	GO:0044444//cytoplasmic part	GO:0016301//kinase activity;GO:0032550//purine ribonucleoside binding	GO:0006071//glycerol metabolic process;GO:0006950//response to stress;GO:0009062//fatty acid catabolic process;GO:0009617//response to bacterium;GO:0052646//alditol phosphate metabolic process
ncbi_104892596	1794	1669	2252	509	624	531	37.64	37.13	43.73	11.79	12.47	11.65	39.5	11.97	-1.72243	1.02782e-22	3.65387e-20	OPT7	PREDICTED: oligopeptide transporter 7 [Beta vulgaris subsp. vulgaris] [Beta vulgaris]	-	-	-	-	GO:0031224//intrinsic component of membrane	GO:0015197//peptide transporter activity	GO:0008104//protein localization;GO:0015833//peptide transport
ncbi_104896612	101	95	55	524	678	510	3.67	3.66	1.85	21.04	23.48	19.4	3.06	21.3067	2.7997	1.0388e-22	3.65387e-20	--	DUF3675 domain-containing protein/RINGv domain-containing protein [Cephalotus follicularis]	-	-	-	-	-	-	-
ncbi_104907355	377	93	77	7693	7442	4865	9.53	2.49	1.8	214.59	179.06	128.53	4.60667	174.06	5.23972	1.05568e-22	3.65387e-20	NCED1	PREDICTED: 9-cis-epoxycarotenoid dioxygenase NCED1, chloroplastic [Beta vulgaris subsp. vulgaris] [Beta vulgaris]	Metabolism;Metabolism;Metabolism	Global and overview maps;Global and overview maps;Metabolism of terpenoids and polyketides	ko01100//Metabolic pathways;ko01110//Biosynthesis of secondary metabolites;ko00906//Carotenoid biosynthesis	K09840;K09840;K09840	-	-	GO:0044710//single-organism metabolic process
ncbi_104897849	179	129	92	920	1227	1479	10.08	7.7	4.79	57.19	65.8	87.09	7.52333	70.0267	3.21846	1.31649e-22	4.4706e-20	--	PREDICTED: uncharacterized protein LOC104897849 [Beta vulgaris subsp. vulgaris] [Beta vulgaris]	-	-	-	-	-	-	-
MSTRG.15118	437	414	363	70	89	49	6.35	6.37	4.59	0.96	1.5	0.87	5.77	1.11	-2.37801	2.40946e-22	8.03065e-20	--	PREDICTED: uncharacterized protein LOC104892727 [Beta vulgaris subsp. vulgaris] [Beta vulgaris]	-	-	-	-	-	-	-
ncbi_104895824	1583	1913	1627	5372	7005	7027	110.9	142.08	105.47	415.39	467.24	514.65	119.483	465.76	1.96278	2.57323e-22	8.42054e-20	NRP1	PREDICTED: LOW QUALITY PROTEIN: nodulin-related protein 1-like [Beta vulgaris subsp. vulgaris] [Beta vulgaris]	-	-	-	-	GO:0043231//intracellular membrane-bounded organelle;GO:0044444//cytoplasmic part	GO:0005515//protein binding	GO:0006006//glucose metabolic process;GO:0006090//pyruvate metabolic process;GO:0006310//DNA recombination;GO:0006325//chromatin organization;GO:0006970//response to osmotic stress;GO:0009755//hormone-mediated signaling pathway;GO:0009791//post-embryonic development;GO:0010038//response to metal ion;GO:0048869//cellular developmental process;GO:0051707//response to other organism
ncbi_104895783	531	549	479	1922	1953	1283	14.21	15.57	11.86	56.76	49.75	35.89	13.88	47.4667	1.77391	4.15717e-22	1.33609e-19	AFP2	PREDICTED: ninja-family protein AFP1 [Beta vulgaris subsp. vulgaris] [Beta vulgaris]	-	-	-	-	-	-	-
ncbi_104888221	799	756	918	1804	1930	1673	41.43	41.56	44.05	103.26	95.29	90.7	42.3467	96.4167	1.18703	8.28577e-22	2.61627e-19	--	PREDICTED: uncharacterized protein LOC104888221 [Beta vulgaris subsp. vulgaris] [Beta vulgaris]	-	-	-	-	-	-	-
ncbi_104898042	936	726	651	174	154	152	33.15	27.26	21.34	6.8	5.19	5.63	27.25	5.87333	-2.214	1.04634e-21	3.22049e-19	KUA1	PREDICTED: transcription factor MYB1R1 [Beta vulgaris subsp. vulgaris] [Beta vulgaris]	-	-	-	-	-	-	-
ncbi_104891336	1221	1105	1238	2603	2517	2365	36.1	34.64	33.87	84.95	70.85	73.1	34.87	76.3	1.1297	1.05572e-21	3.22049e-19	2023-10-07	PREDICTED: organic cation/carnitine transporter 7-like [Beta vulgaris subsp. vulgaris] [Beta vulgaris]	-	-	-	-	-	-	-
ncbi_104903353	28	29	14	368	378	205	0.7	0.77	0.32	10.17	9.01	5.37	0.596667	8.18333	3.77769	1.13077e-21	3.39194e-19	ERF053	PREDICTED: ethylene-responsive transcription factor ERF054 [Beta vulgaris subsp. vulgaris] [Beta vulgaris]	-	-	-	-	-	-	-
ncbi_104900974	554	563	584	155	181	112	15.6	16.83	15.24	4.81	4.87	3.31	15.89	4.33	-1.87568	3.27481e-21	9.66231e-19	Bp10	PREDICTED: L-ascorbate oxidase homolog isoform X1 [Beta vulgaris subsp. vulgaris] [Beta vulgaris]	-	-	-	-	-	-	-
ncbi_104888273	22	89	49	1541	952	1715	0.97	4.12	1.91	73.74	39.71	78.9	2.33333	64.1167	4.78024	7.56243e-21	2.1953e-18	Os01g0656200	PREDICTED: probable protein phosphatase 2C 8 isoform X1 [Beta vulgaris subsp. vulgaris] [Beta vulgaris]	Environmental Information Processing;Environmental Information Processing	Signal transduction;Signal transduction	ko04075//Plant hormone signal transduction;ko04016//MAPK signaling pathway - plant	K14497;K14497	-	GO:0004721//phosphoprotein phosphatase activity	-
ncbi_104887413	1948	2246	2719	67	162	25	97.46	119.13	125.88	3.7	7.72	1.31	114.157	4.24333	-4.74967	7.81817e-21	2.23351e-18	XTH23	PREDICTED: probable xyloglucan endotransglucosylase/hydrolase protein 23 [Beta vulgaris subsp. vulgaris] [Beta vulgaris]	Environmental Information Processing	Signal transduction	ko04075//Plant hormone signal transduction	K14504	-	-	-
ncbi_104903439	976	1502	1713	53	139	117	51.31	83.72	83.34	3.08	6.96	6.43	72.79	5.49	-3.72886	1.87035e-20	5.25977e-18	FLA9	PREDICTED: fasciclin-like arabinogalactan protein 13 [Beta vulgaris subsp. vulgaris] [Beta vulgaris]	-	-	-	-	-	-	-
ncbi_104904619	4071	4331	3475	12406	15685	9464	143.75	162.13	113.54	483.52	527.32	349.37	139.807	453.403	1.69736	3.38838e-20	9.38215e-18	PP2CA	PREDICTED: protein phosphatase 2C 37 [Beta vulgaris subsp. vulgaris] [Beta vulgaris]	Environmental Information Processing;Environmental Information Processing	Signal transduction;Signal transduction	ko04075//Plant hormone signal transduction;ko04016//MAPK signaling pathway - plant	K14497;K14497	-	-	-
ncbi_104897416	728	797	873	251	262	183	18.55	21.53	20.58	7.06	6.35	4.87	20.22	6.09333	-1.73048	3.72493e-20	1.01578e-17	--	NHL domain-containing protein isoform 1 [Theobroma cacao]	-	-	-	-	-	-	-
ncbi_104884036	426	743	353	4982	3762	3658	19.99	36.97	15.33	258.1	168.11	179.49	24.0967	201.9	3.06674	4.30007e-20	1.15512e-17	--	PREDICTED: phosphate metabolism protein 8 [Beta vulgaris subsp. vulgaris] [Beta vulgaris]	-	-	-	-	-	GO:0003824//catalytic activity	-
ncbi_104888203	1398	1267	1554	576	614	474	23.02	22.12	23.68	10.47	9.63	8.16	22.94	9.42	-1.28407	4.44836e-20	1.17737e-17	SPAC3H5.08c	PREDICTED: WD repeat-containing protein YMR102C [Vitis vinifera]	-	-	-	-	-	-	-
ncbi_104897824	2290	2017	2609	778	897	815	36.25	33.85	38.21	13.59	13.52	13.49	36.1033	13.5333	-1.41561	5.07939e-20	1.32491e-17	BAM1	PREDICTED: leucine-rich repeat receptor-like serine/threonine-protein kinase BAM1 [Beta vulgaris subsp. vulgaris] [Beta vulgaris]	-	-	-	-	GO:0031224//intrinsic component of membrane	GO:0004702//receptor signaling protein serine/threonine kinase activity;GO:0016628//oxidoreductase activity, acting on the CH-CH group of donors, NAD or NADP as acceptor;GO:0032550//purine ribonucleoside binding	GO:0032147//activation of protein kinase activity;GO:0044710//single-organism metabolic process
ncbi_104907951	883	723	1207	164	165	181	47.43	41.17	60	9.72	8.44	10.16	49.5333	9.44	-2.39154	5.3371e-20	1.37224e-17	--	PREDICTED: uncharacterized protein LOC104907951 [Beta vulgaris subsp. vulgaris] [Beta vulgaris]	-	-	-	-	-	-	-
ncbi_104891998	720	732	810	133	226	157	10.91	11.76	11.36	2.23	3.26	2.49	11.3433	2.66	-2.09235	7.01589e-20	1.77848e-17	RGI3	PREDICTED: probable LRR receptor-like serine/threonine-protein kinase At4g26540 [Beta vulgaris subsp. vulgaris] [Beta vulgaris]	-	-	-	-	GO:0031224//intrinsic component of membrane	GO:0004672//protein kinase activity;GO:0032550//purine ribonucleoside binding	GO:0006464//cellular protein modification process;GO:0006796//phosphate-containing compound metabolic process
ncbi_104886852	885	613	667	3938	6238	2581	24.12	17.71	16.82	118.48	161.89	73.55	19.55	117.973	2.59322	7.84039e-20	1.95988e-17	CIPK4	PREDICTED: CBL-interacting serine/threonine-protein kinase 4 [Beta vulgaris subsp. vulgaris] [Beta vulgaris]	-	-	-	-	-	GO:0016301//kinase activity	GO:0009987//cellular process
MSTRG.4783	459	348	296	1689	1592	1137	46.79	37.61	27.92	190.05	154.52	121.18	37.44	155.25	2.05194	8.51578e-20	2.09955e-17	--	PREDICTED: cysteine-rich and transmembrane domain-containing protein A [Nicotiana sylvestris]	-	-	-	-	-	-	-
ncbi_104903637	148	81	90	2047	844	1055	4.31	2.5	2.43	65.84	23.42	32.14	3.08	40.4667	3.71573	9.94063e-20	2.41772e-17	CYP71P1	PREDICTED: cytochrome P450 71A1 [Beta vulgaris subsp. vulgaris] [Beta vulgaris]	-	-	-	-	-	GO:0016709//oxidoreductase activity, acting on paired donors, with incorporation or reduction of molecular oxygen, NAD(P)H as one donor, and incorporation of one atom of oxygen;GO:0046906//tetrapyrrole binding;GO:0046914//transition metal ion binding	GO:0044710//single-organism metabolic process
ncbi_104897452	1893	1599	2023	3680	3920	3360	58.78	52.64	58.13	126.13	115.89	109.07	56.5167	117.03	1.05013	1.08728e-19	2.60919e-17	tal	transaldolase family protein [Populus trichocarpa]	Metabolism;Metabolism;Metabolism;Metabolism;Metabolism	Global and overview maps;Global and overview maps;Global and overview maps;Global and overview maps;Carbohydrate metabolism	ko01100//Metabolic pathways;ko01110//Biosynthesis of secondary metabolites;ko01200//Carbon metabolism;ko01230//Biosynthesis of amino acids;ko00030//Pentose phosphate pathway	K00616;K00616;K00616;K00616;K00616	-	-	-
ncbi_104892454	1235	641	1058	4776	4920	3441	27.2	14.98	21.56	116.09	103.16	79.23	21.2467	99.4933	2.22736	1.12439e-19	2.66274e-17	FAO4A	PREDICTED: long-chain-alcohol oxidase FAO4A [Beta vulgaris subsp. vulgaris] [Beta vulgaris]	-	-	-	-	-	-	-
ncbi_104901386	1948	2422	2241	7228	8576	9985	59.2	78.03	63.01	242.43	248.12	317.21	66.7467	269.253	2.0122	1.16637e-19	2.72627e-17	GAD	PREDICTED: glutamate decarboxylase [Beta vulgaris subsp. vulgaris] [Beta vulgaris]	Metabolism;Metabolism;Metabolism;Metabolism;Metabolism;Metabolism	Global and overview maps;Global and overview maps;Metabolism of other amino acids;Amino acid metabolism;Carbohydrate metabolism;Metabolism of other amino acids	ko01100//Metabolic pathways;ko01110//Biosynthesis of secondary metabolites;ko00410//beta-Alanine metabolism;ko00250//Alanine, aspartate and glutamate metabolism;ko00650//Butanoate metabolism;ko00430//Taurine and hypotaurine metabolism	K01580;K01580;K01580;K01580;K01580;K01580	-	-	-
ncbi_104893419	303	265	284	734	898	600	7.77	7.21	6.74	20.78	21.93	16.09	7.24	19.6	1.43679	1.52148e-19	3.51072e-17	--	PREDICTED: glutamic acid-rich protein-like [Beta vulgaris subsp. vulgaris] [Beta vulgaris]	-	-	-	-	-	-	-
MSTRG.14719	0	0	1	643	675	504	0	0	0.09	68.82	62.31	51.06	0.03	60.73	10.9832	1.66053e-19	3.78307e-17	--	-	-	-	-	-	-	-	-
ncbi_104893898	27	15	13	689	341	233	0.96	0.56	0.43	26.99	11.52	8.64	0.65	15.7167	4.59571	1.89217e-19	4.25692e-17	MPT3	PREDICTED: mitochondrial phosphate carrier protein 3, mitochondrial [Beta vulgaris subsp. vulgaris] [Beta vulgaris]	-	-	-	-	GO:0009536//plastid;GO:0019866//organelle inner membrane;GO:0031224//intrinsic component of membrane	-	GO:0006006//glucose metabolic process;GO:0006739//NADP metabolic process;GO:0006970//response to osmotic stress;GO:0051234//establishment of localization
ncbi_104895509	295	216	234	999	1048	656	8.09	6.28	5.94	30.24	27.37	18.81	6.77	25.4733	1.91176	2.00217e-19	4.44877e-17	--	PREDICTED: uncharacterized protein LOC104895509 [Beta vulgaris subsp. vulgaris] [Beta vulgaris]	-	-	-	-	-	-	-
ncbi_104904672	32	18	9	443	526	223	1.2	0.71	0.31	18.26	18.71	8.71	0.74	15.2267	4.36293	3.5605e-19	7.81485e-17	BAC2	PREDICTED: mitochondrial arginine transporter BAC2 [Beta vulgaris subsp. vulgaris] [Beta vulgaris]	-	-	-	-	GO:0019866//organelle inner membrane;GO:0031224//intrinsic component of membrane;GO:0043231//intracellular membrane-bounded organelle	GO:0008324//cation transmembrane transporter activity	GO:0003333//amino acid transmembrane transport;GO:0006560//proline metabolic process;GO:0015822//ornithine transport;GO:0043092//L-amino acid import;GO:0050896//response to stimulus;GO:0098655//cation transmembrane transport
ncbi_104884844	1250	988	1335	406	412	377	21.59	18.09	21.34	7.74	6.78	6.81	20.34	7.11	-1.5164	3.75486e-19	8.14216e-17	PERK1	PREDICTED: proline-rich receptor-like protein kinase PERK15 [Beta vulgaris subsp. vulgaris] [Beta vulgaris]	-	-	-	-	GO:0016020//membrane	GO:0016301//kinase activity	-
ncbi_104883301	295	232	127	2	4	1	27.51	22.94	10.96	0.21	0.36	0.1	20.47	0.223333	-6.51817	3.88555e-19	8.32525e-17	--	PREDICTED: uncharacterized protein LOC104883301 [Beta vulgaris subsp. vulgaris] [Beta vulgaris]	-	-	-	-	-	-	-
ncbi_104883854	63	32	35	331	374	246	1.39	0.75	0.71	8.05	7.85	5.67	0.95	7.19	2.91999	4.2913e-19	9.08644e-17	NCED3	PREDICTED: probable 9-cis-epoxycarotenoid dioxygenase NCED5, chloroplastic [Beta vulgaris subsp. vulgaris] [Beta vulgaris]	Metabolism;Metabolism;Metabolism	Global and overview maps;Global and overview maps;Metabolism of terpenoids and polyketides	ko01100//Metabolic pathways;ko01110//Biosynthesis of secondary metabolites;ko00906//Carotenoid biosynthesis	K09840;K09840;K09840	-	-	-
ncbi_104899750	2251	1945	1976	4820	4389	4125	42.47	38.91	34.5	100.38	78.84	81.36	38.6267	86.86	1.16909	7.95088e-19	1.66395e-16	RSH2	PREDICTED: probable GTP diphosphokinase RSH2, chloroplastic [Beta vulgaris subsp. vulgaris] [Beta vulgaris]	Metabolism	Nucleotide metabolism	ko00230//Purine metabolism	K00951	-	-	-
ncbi_104888476	433	418	414	133	146	105	7.27	7.44	6.43	2.46	2.33	1.84	7.04667	2.21	-1.67289	8.83148e-19	1.827e-16	CLV1	PREDICTED: receptor protein kinase CLAVATA1 [Beta vulgaris subsp. vulgaris] [Beta vulgaris]	-	-	-	-	GO:0016020//membrane	GO:0004702//receptor signaling protein serine/threonine kinase activity;GO:0005515//protein binding;GO:0016491//oxidoreductase activity	GO:0006468//protein phosphorylation;GO:0007165//signal transduction;GO:0007275//multicellular organism development;GO:0044710//single-organism metabolic process
MSTRG.1527	756	341	683	0	2	0	51.32	24.54	42.9	0	0.13	0	39.5867	0.0433333	-9.83532	9.81351e-19	2.00708e-16	PMA3	BnaC02g42250D [Brassica napus]	Metabolism	Energy metabolism	ko00190//Oxidative phosphorylation	K01535	GO:0031224//intrinsic component of membrane	GO:0015662//ATPase activity, coupled to transmembrane movement of ions, phosphorylative mechanism;GO:0032550//purine ribonucleoside binding;GO:0043169//cation binding	GO:0009152//purine ribonucleotide biosynthetic process;GO:0015992//proton transport
ncbi_104905819	405	389	261	1644	1438	1237	13.9	14.15	8.29	62.27	46.99	44.38	12.1133	51.2133	2.07992	1.22163e-18	2.47044e-16	Os01g0794400	PREDICTED: probable nucleoredoxin 2 [Beta vulgaris subsp. vulgaris] [Beta vulgaris]	-	-	-	-	-	GO:0043169//cation binding	-
ncbi_104908406	452	405	508	54	74	89	19.25	18.28	20.02	2.54	3	3.96	19.1833	3.16667	-2.59882	1.59608e-18	3.1918e-16	GATL3	PREDICTED: probable galacturonosyltransferase-like 3 [Beta vulgaris subsp. vulgaris] [Beta vulgaris]	-	-	-	-	GO:0016020//membrane	GO:0016757//transferase activity, transferring glycosyl groups	-
ncbi_104893966	505	451	367	1400	1330	1137	9.39	8.77	6.31	28.77	23.6	22.16	8.15667	24.8433	1.60681	2.06922e-18	4.06033e-16	DGK1	PREDICTED: diacylglycerol kinase 1 [Beta vulgaris subsp. vulgaris] [Beta vulgaris]	Metabolism;Metabolism;Metabolism;Metabolism;Environmental Information Processing	Global and overview maps;Global and overview maps;Lipid metabolism;Lipid metabolism;Signal transduction	ko01100//Metabolic pathways;ko01110//Biosynthesis of secondary metabolites;ko00564//Glycerophospholipid metabolism;ko00561//Glycerolipid metabolism;ko04070//Phosphatidylinositol signaling system	K00901;K00901;K00901;K00901;K00901	GO:0031224//intrinsic component of membrane	GO:0016301//kinase activity;GO:0032550//purine ribonucleoside binding;GO:0046872//metal ion binding	GO:0006796//phosphate-containing compound metabolic process;GO:0006950//response to stress;GO:0007186//G-protein coupled receptor signaling pathway
ncbi_104891055	261	294	290	837	1100	676	6.57	7.84	6.75	23.24	26.35	17.78	7.05333	22.4567	1.67077	2.07551e-18	4.06033e-16	NHX1	PREDICTED: sodium/hydrogen exchanger 1-like [Beta vulgaris subsp. vulgaris] [Beta vulgaris]	-	-	-	-	GO:0031224//intrinsic component of membrane	GO:0005451//monovalent cation:proton antiporter activity	GO:0006814//sodium ion transport;GO:0006970//response to osmotic stress;GO:0015992//proton transport;GO:0044763//single-organism cellular process;GO:0055065//metal ion homeostasis;GO:0055067//monovalent inorganic cation homeostasis
ncbi_104884461	115	66	84	1062	583	532	4.03	2.45	2.72	41.09	19.46	19.49	3.06667	26.68	3.12102	3.8686e-18	7.4397e-16	At5g67130	PREDICTED: PI-PLC X domain-containing protein At5g67130 [Beta vulgaris subsp. vulgaris] [Beta vulgaris]	-	-	-	-	-	GO:0016772//transferase activity, transferring phosphorus-containing groups;GO:0042578//phosphoric ester hydrolase activity	GO:0006796//phosphate-containing compound metabolic process;GO:0044238//primary metabolic process
ncbi_104892530	3959	3135	3606	12288	14654	7787	270.69	227.24	228.14	927.34	953.93	556.61	242.023	812.627	1.74745	3.88561e-18	7.4397e-16	aq_1250	PREDICTED: UPF0098 protein CPn_0877/CP_0992/CPj0877/CpB0906 [Citrus sinensis]	-	-	-	-	-	-	GO:0003006//developmental process involved in reproduction;GO:0006355//regulation of transcription, DNA-templated;GO:0032958//inositol phosphate biosynthetic process
ncbi_104891584	842	853	1170	190	252	233	13.94	14.97	17.92	3.47	3.97	4.03	15.61	3.82333	-2.02957	4.05695e-18	7.68601e-16	THE1	PREDICTED: receptor-like protein kinase THESEUS 1 [Beta vulgaris subsp. vulgaris] [Beta vulgaris]	-	-	-	-	GO:0005911//cell-cell junction;GO:0031224//intrinsic component of membrane	GO:0004672//protein kinase activity;GO:0032550//purine ribonucleoside binding	GO:0000902//cell morphogenesis;GO:0001558//regulation of cell growth;GO:0006468//protein phosphorylation;GO:0043401//steroid hormone mediated signaling pathway;GO:0044707//single-multicellular organism process
ncbi_104899343	55	24	15	1218	934	348	1.28	0.59	0.32	31.28	20.69	8.46	0.73	20.1433	4.78626	6.66317e-18	1.24921e-15	--	PREDICTED: glycine-rich cell wall structural protein 1 [Beta vulgaris subsp. vulgaris] [Beta vulgaris]	-	-	-	-	-	-	-
ncbi_104888220	10	9	6	125	132	184	0.21	0.2	0.12	2.95	2.69	4.12	0.176667	3.25333	4.20282	6.76484e-18	1.25014e-15	FAR1	PREDICTED: protein FAR-RED IMPAIRED RESPONSE 1-like [Beta vulgaris subsp. vulgaris] [Beta vulgaris]	-	-	-	-	-	-	-
ncbi_104887050	905	668	905	145	244	174	23.51	18.4	21.75	4.16	6.03	4.73	21.22	4.97333	-2.09314	6.80707e-18	1.25014e-15	At1g01540	PREDICTED: probable serine/threonine-protein kinase At1g01540 [Beta vulgaris subsp. vulgaris] [Beta vulgaris]	-	-	-	-	-	GO:0004702//receptor signaling protein serine/threonine kinase activity;GO:0032550//purine ribonucleoside binding	GO:0032147//activation of protein kinase activity
ncbi_104890522	2227	2274	2234	962	1014	704	62.53	67.69	58.04	29.81	27.11	20.66	62.7533	25.86	-1.27897	1.0814e-17	1.96597e-15	--	PREDICTED: uncharacterized protein LOC104890522 [Beta vulgaris subsp. vulgaris] [Beta vulgaris]	-	-	-	-	-	-	-
ncbi_104894743	194	136	185	1513	856	783	4.04	3.01	3.57	34.81	16.99	17.06	3.54	22.9533	2.69688	1.25007e-17	2.24988e-15	--	PREDICTED: uncharacterized protein LOC104894743 [Beta vulgaris subsp. vulgaris] [Beta vulgaris]	-	-	-	-	-	-	-
ncbi_104891318	619	486	469	1313	1347	1207	30.12	25.07	21.12	70.56	62.4	61.47	25.4367	64.81	1.34931	2.44153e-17	4.35075e-15	At3g01520	PREDICTED: universal stress protein A-like protein [Beta vulgaris subsp. vulgaris] [Beta vulgaris]	-	-	-	-	-	-	-
ncbi_104897218	1773	2206	1891	328	355	473	56.28	74.24	55.55	11.49	10.73	15.7	62.0233	12.64	-2.29481	2.71211e-17	4.78555e-15	JGB	PREDICTED: myosin heavy chain kinase B [Beta vulgaris subsp. vulgaris] [Beta vulgaris]	-	-	-	-	GO:0016020//membrane;GO:0043234//protein complex	-	GO:0009725//response to hormone;GO:0015833//peptide transport
ncbi_104897487	770	611	688	1585	1633	1233	32.33	26.74	25.88	71.84	64.8	53.61	28.3167	63.4167	1.16321	3.7928e-17	6.62746e-15	SK	PREDICTED: shikimate kinase, chloroplastic [Beta vulgaris subsp. vulgaris] [Beta vulgaris]	Metabolism;Metabolism;Metabolism;Metabolism	Global and overview maps;Global and overview maps;Global and overview maps;Amino acid metabolism	ko01100//Metabolic pathways;ko01110//Biosynthesis of secondary metabolites;ko01230//Biosynthesis of amino acids;ko00400//Phenylalanine, tyrosine and tryptophan biosynthesis	K00891;K00891;K00891;K00891	-	-	-
ncbi_104905911	702	467	874	111	141	124	50.17	35.38	57.8	8.76	9.59	9.26	47.7833	9.20333	-2.37628	7.53011e-17	1.30314e-14	ARPN	PREDICTED: basic blue protein [Beta vulgaris subsp. vulgaris] [Beta vulgaris]	-	-	-	-	-	-	-
ncbi_104903037	533	561	722	158	161	161	19.92	22.23	24.97	6.52	5.73	6.29	22.3733	6.18	-1.8561	8.27876e-17	1.41906e-14	At4g28100	PREDICTED: uncharacterized GPI-anchored protein At4g28100 [Beta vulgaris subsp. vulgaris] [Beta vulgaris]	-	-	-	-	-	-	-
ncbi_104902313	1082	913	1103	370	471	382	35.81	32.03	33.78	13.51	14.84	13.22	33.8733	13.8567	-1.28957	9.90038e-17	1.68101e-14	--	PREDICTED: protein IQ-DOMAIN 14 [Beta vulgaris subsp. vulgaris] [Beta vulgaris]	-	-	-	-	-	-	-
ncbi_104886614	115	115	70	1139	1259	450	3.65	3.92	2.13	40.64	38.91	15.48	3.23333	31.6767	3.29233	1.10647e-16	1.86115e-14	HSF30	PREDICTED: heat shock factor protein HSF30 isoform X1 [Beta vulgaris subsp. vulgaris] [Beta vulgaris]	-	-	-	-	GO:0044424//intracellular part	-	GO:0006355//regulation of transcription, DNA-templated;GO:0009408//response to heat
ncbi_104884582	1833	1967	1628	3905	4427	3960	97.18	110.56	79.87	228.51	223.46	219.48	95.87	223.817	1.22317	1.372e-16	2.28641e-14	CYB561A	PREDICTED: transmembrane ascorbate ferrireductase 1 [Beta vulgaris subsp. vulgaris] [Beta vulgaris]	-	-	-	-	-	-	-
ncbi_104907441	2868	1987	2760	6394	6328	5337	73.29	53.83	65.27	180.36	153.97	142.58	64.13	158.97	1.30968	2.00111e-16	3.30422e-14	PPH	PREDICTED: pheophytinase, chloroplastic [Beta vulgaris subsp. vulgaris] [Beta vulgaris]	-	-	-	-	-	GO:0052689//carboxylic ester hydrolase activity	GO:0006787//porphyrin-containing compound catabolic process
ncbi_104892621	749	1125	698	5481	3759	5961	26.6	42.35	22.93	214.82	127.09	221.29	30.6267	187.733	2.61582	2.37943e-16	3.89317e-14	MGL	PREDICTED: methionine gamma-lyase [Beta vulgaris subsp. vulgaris] [Beta vulgaris]	Metabolism;Metabolism	Amino acid metabolism;Metabolism of other amino acids	ko00270//Cysteine and methionine metabolism;ko00450//Selenocompound metabolism	K01761;K01761	GO:0044444//cytoplasmic part	GO:0016846//carbon-sulfur lyase activity;GO:0043168//anion binding	GO:0009087//methionine catabolic process;GO:0051260//protein homooligomerization
ncbi_104904833	1394	2178	2391	459	473	350	41.91	69.42	66.52	15.23	13.54	11	59.2833	13.2567	-2.16091	2.76729e-16	4.45168e-14	--	Formin-like protein 18 [Theobroma cacao]	-	-	-	-	-	-	-
ncbi_104902474	2495	2772	3829	728	819	829	47.61	56.08	67.61	15.33	14.88	16.54	57.1	15.5833	-1.87349	2.77024e-16	4.45168e-14	LRX4	PREDICTED: leucine-rich repeat extensin-like protein 4 [Beta vulgaris subsp. vulgaris] [Beta vulgaris]	-	-	-	-	-	-	-
ncbi_104883246	125	113	120	405	350	362	5.7	5.46	5.06	20.38	15.19	17.25	5.40667	17.6067	1.70331	3.02498e-16	4.81801e-14	LBD1	PREDICTED: LOB domain-containing protein 1 [Beta vulgaris subsp. vulgaris] [Beta vulgaris]	-	-	-	-	-	-	-
ncbi_104888109	2017	1720	1779	4527	4808	3161	60.01	52.68	50.77	153.5	128.92	94.81	54.4867	125.743	1.20651	5.30817e-16	8.38038e-14	--	PREDICTED: uncharacterized protein LOC104888109 isoform X1 [Beta vulgaris subsp. vulgaris] [Beta vulgaris]	-	-	-	-	-	-	-
ncbi_104897745	14	29	6	235	429	346	0.55	1.21	0.22	10.19	16.05	14.23	0.66	13.49	4.35328	6.69775e-16	1.04823e-13	COL9	PREDICTED: zinc finger protein CONSTANS-LIKE 14 isoform X1 [Beta vulgaris subsp. vulgaris] [Beta vulgaris]	-	-	-	-	-	-	-
ncbi_104898953	1504	1348	1690	431	650	446	59.83	56.85	62.21	18.92	24.62	18.55	59.63	20.6967	-1.52664	6.99031e-16	1.08458e-13	EID1	PREDICTED: phytochrome A-associated F-box protein [Beta vulgaris subsp. vulgaris] [Beta vulgaris]	-	-	-	-	-	-	GO:0007165//signal transduction;GO:0009416//response to light stimulus;GO:0009791//post-embryonic development;GO:0044267//cellular protein metabolic process;GO:0048731//system development
ncbi_104889521	1189	962	944	2145	2403	1847	25.21	21.62	18.52	50.2	48.51	40.94	21.7833	46.55	1.09556	9.19805e-16	1.41493e-13	MED26B	PREDICTED: probable mediator of RNA polymerase II transcription subunit 26b [Beta vulgaris subsp. vulgaris] [Beta vulgaris]	-	-	-	-	-	-	-
MSTRG.4351	0	0	0	111	337	288	0	0	0	10.69	27.26	25.11	0.001	21.02	14.3595	1.03015e-15	1.57124e-13	--	-	-	-	-	-	-	-	-
MSTRG.14090	0	0	0	176	475	135	0	0	0	11.84	14.32	8.94	0.001	11.7	13.5142	1.1691e-15	1.76819e-13	--	PREDICTED: ER lumen protein-retaining receptor A [Beta vulgaris subsp. vulgaris] [Beta vulgaris]	-	-	-	-	-	-	-
ncbi_104892017	13	7	5	125	110	110	0.43	0.24	0.15	4.55	3.45	3.79	0.273333	3.93	3.8458	1.46227e-15	2.19316e-13	AAP7	PREDICTED: probable amino acid permease 7 [Beta vulgaris subsp. vulgaris] [Beta vulgaris]	-	-	-	-	GO:0031224//intrinsic component of membrane	-	GO:0044765//single-organism transport
ncbi_104895999	6336	4146	5868	13339	17658	16678	397.39	275.68	340.56	923.42	1054.43	1093.55	337.877	1023.8	1.59937	1.77668e-15	2.6427e-13	ASR1	PREDICTED: abscisic stress-ripening protein 2 [Beta vulgaris subsp. vulgaris] [Beta vulgaris]	-	-	-	-	-	-	-
ncbi_104889269	4615	3390	3643	1558	1684	1461	84.4	65.73	61.62	31.44	29.29	27.91	70.5833	29.5467	-1.25633	1.89269e-15	2.79218e-13	PIN3	PREDICTED: auxin efflux carrier component 3 isoform X1 [Beta vulgaris subsp. vulgaris] [Beta vulgaris]	-	-	-	-	-	-	GO:0044763//single-organism cellular process
ncbi_104901408	19191	13817	19817	2621	4648	1673	391.34	299.42	372.02	59.06	90.12	35.67	354.26	61.6167	-2.52342	2.48671e-15	3.63869e-13	LHY	PREDICTED: protein LHY isoform X1 [Beta vulgaris subsp. vulgaris] [Beta vulgaris]	Organismal Systems	Environmental adaptation	ko04712//Circadian rhythm - plant	K12133	-	-	-
ncbi_104888337	1555	1739	1710	3418	4031	2824	64.19	76.11	65.32	155.74	158.43	121.88	68.54	145.35	1.08451	2.5762e-15	3.73924e-13	RTNLB2	PREDICTED: reticulon-like protein B4 [Beta vulgaris subsp. vulgaris] [Beta vulgaris]	-	-	-	-	-	-	-
ncbi_104904362	129	81	119	422	462	554	3.55	2.36	3.03	12.83	12.11	15.95	2.98	13.63	2.1934	2.66852e-15	3.84224e-13	At4g34500	PREDICTED: probable receptor-like serine/threonine-protein kinase At4g34500 [Beta vulgaris subsp. vulgaris] [Beta vulgaris]	-	-	-	-	GO:0031224//intrinsic component of membrane	GO:0004672//protein kinase activity;GO:0032550//purine ribonucleoside binding	GO:0006464//cellular protein modification process;GO:0006796//phosphate-containing compound metabolic process
ncbi_104896241	1207	1635	664	7326	8699	5689	15.04	21.59	7.66	100.75	103.4	74.23	14.7633	92.7933	2.652	3.29629e-15	4.70846e-13	GI	PREDICTED: protein GIGANTEA [Beta vulgaris subsp. vulgaris] [Beta vulgaris]	Organismal Systems	Environmental adaptation	ko04712//Circadian rhythm - plant	K12124	GO:0031981//nuclear lumen	-	GO:0000302//response to reactive oxygen species;GO:0006073//cellular glucan metabolic process;GO:0007602//phototransduction;GO:0009266//response to temperature stimulus;GO:0009639//response to red or far red light;GO:0010468//regulation of gene expression;GO:0048511//rhythmic process;GO:0048571//long-day photoperiodism;GO:0048573//photoperiodism, flowering;GO:0048582//positive regulation of post-…
MSTRG.4352	0	0	0	104	295	201	0	0	0	4.72	11.55	8.65	0.001	8.30667	13.0201	3.86617e-15	5.479e-13	--	-	-	-	-	-	-	-	-
ncbi_104897911	4	4	1	123	100	219	0.24	0.26	0.06	8.19	5.74	13.81	0.186667	9.24667	5.6304	4.2541e-15	5.98166e-13	RNS1	PREDICTED: ribonuclease 1 [Beta vulgaris subsp. vulgaris] [Beta vulgaris]	-	-	-	-	-	GO:0016892//endoribonuclease activity, producing 3'-phosphomonoesters	GO:0090501//RNA phosphodiester bond hydrolysis
ncbi_104894139	435	286	215	2228	3826	1302	12.39	8.65	5.66	70.04	103.73	38.75	8.9	70.84	2.99269	4.46327e-15	6.22713e-13	NFD4	PREDICTED: protein NUCLEAR FUSION DEFECTIVE 4 isoform X1 [Beta vulgaris subsp. vulgaris] [Beta vulgaris]	-	-	-	-	-	-	-
ncbi_104903589	270	258	237	546	673	568	7.31	7.46	6.15	17.09	18.21	17.11	6.97333	17.47	1.32496	7.0938e-15	9.74726e-13	SYT3	PREDICTED: synaptotagmin-3 isoform X1 [Beta vulgaris subsp. vulgaris] [Beta vulgaris]	-	-	-	-	-	-	-
ncbi_104902437	210	234	261	811	808	1094	7.93	9.38	9.16	34.09	29.18	43.38	8.82333	35.55	2.01045	7.09463e-15	9.74726e-13	--	PREDICTED: uncharacterized protein LOC104902437 isoform X1 [Beta vulgaris subsp. vulgaris] [Beta vulgaris]	-	-	-	-	-	-	-
ncbi_104900011	1110	1316	1459	2825	3466	3065	20.21	25.4	24.58	56.76	60.07	58.33	23.3967	58.3867	1.31934	7.79806e-15	1.06325e-12	PHS2	PREDICTED: alpha-glucan phosphorylase, H isozyme [Beta vulgaris subsp. vulgaris] [Beta vulgaris]	Metabolism;Metabolism;Metabolism	Global and overview maps;Global and overview maps;Carbohydrate metabolism	ko01100//Metabolic pathways;ko01110//Biosynthesis of secondary metabolites;ko00500//Starch and sucrose metabolism	K00688;K00688;K00688	GO:0009536//plastid	GO:0004645//phosphorylase activity;GO:0043168//anion binding	GO:0005982//starch metabolic process;GO:0006950//response to stress
ncbi_104885094	2	0	0	183	370	182	0.07	0	0	6.92	12.13	6.53	0.0233333	8.52667	8.51345	8.54502e-15	1.15634e-12	FBW1	PREDICTED: F-box/kelch-repeat protein At3g23880-like [Beta vulgaris subsp. vulgaris] [Beta vulgaris]	-	-	-	-	-	-	-
ncbi_104902550	1065	854	860	213	322	276	34.13	29.02	25.5	7.53	9.83	9.25	29.55	8.87	-1.73615	8.96882e-15	1.20463e-12	TCP21	PREDICTED: transcription factor TCP21 [Beta vulgaris subsp. vulgaris] [Beta vulgaris]	Organismal Systems	Environmental adaptation	ko04712//Circadian rhythm - plant	K16221	-	-	-
MSTRG.21216	350	203	114	0	0	0	34.39	21.14	10.36	0	0	0	21.9633	0.001	-14.4228	1.0387e-14	1.38478e-12	--	hypothetical protein BVRB_9g225910 [Beta vulgaris subsp. vulgaris] [Beta vulgaris]	-	-	-	-	-	-	-
ncbi_104902419	1399	686	792	3978	4470	3300	32.83	17.07	17.2	103.04	99.88	80.96	22.3667	94.6267	2.0809	1.12238e-14	1.48533e-12	4CL1	PREDICTED: 4-coumarate--CoA ligase 1 [Beta vulgaris subsp. vulgaris] [Beta vulgaris]	Metabolism;Metabolism;Metabolism;Metabolism;Metabolism	Global and overview maps;Global and overview maps;Biosynthesis of other secondary metabolites;Amino acid metabolism;Metabolism of cofactors and vitamins	ko01100//Metabolic pathways;ko01110//Biosynthesis of secondary metabolites;ko00940//Phenylpropanoid biosynthesis;ko00360//Phenylalanine metabolism;ko00130//Ubiquinone and other terpenoid-quinone biosynthesis	K01904;K01904;K01904;K01904;K01904	-	GO:0016703//oxidoreductase activity, acting on single donors with incorporation of molecular oxygen, incorporation of one atom of oxygen (internal monooxygenases or internal mixed function oxidases)	GO:0044710//single-organism metabolic process
ncbi_104884264	184	141	148	547	463	404	3.97	3.23	2.96	13.03	9.51	9.11	3.38667	10.55	1.63931	1.1393e-14	1.49672e-12	INVC	PREDICTED: alkaline/neutral invertase A, mitochondrial [Beta vulgaris subsp. vulgaris] [Beta vulgaris]	-	-	-	-	GO:0043231//intracellular membrane-bounded organelle	GO:0004564//beta-fructofuranosidase activity	GO:0009692//ethylene metabolic process;GO:0009845//seed germination;GO:0048506//regulation of timing of meristematic phase transition
ncbi_104889725	844	893	602	216	212	160	21.24	23.83	14.02	6	5.08	4.21	19.6967	5.09667	-1.95033	1.24812e-14	1.62762e-12	UGT75L6	PREDICTED: crocetin glucosyltransferase, chloroplastic [Beta vulgaris subsp. vulgaris] [Beta vulgaris]	Metabolism	Global and overview maps	ko01110//Biosynthesis of secondary metabolites	K21371	-	-	-
ncbi_104906177	55	110	43	951	525	675	1.58	3.36	1.15	30.23	14.4	20.33	2.03	21.6533	3.41504	1.25702e-14	1.62762e-12	UPS2	PREDICTED: ureide permease 2 [Beta vulgaris subsp. vulgaris] [Beta vulgaris]	-	-	-	-	GO:0031224//intrinsic component of membrane	GO:0015210//uracil transmembrane transporter activity	GO:0006812//cation transport;GO:0055085//transmembrane transport;GO:0071702//organic substance transport
ncbi_104897404	348	179	648	5	16	1	14.7	8.01	25.32	0.23	0.64	0.04	16.01	0.303333	-5.72193	1.30475e-14	1.67735e-12	XTH33	PREDICTED: probable xyloglucan endotransglucosylase/hydrolase protein 33 [Beta vulgaris subsp. vulgaris] [Beta vulgaris]	-	-	-	-	-	-	-
ncbi_104904112	1016	1043	911	267	405	241	30.97	33.71	25.7	8.98	11.76	7.68	30.1267	9.47333	-1.6691	1.49134e-14	1.90363e-12	PUB26	PREDICTED: U-box domain-containing protein 26 [Beta vulgaris subsp. vulgaris] [Beta vulgaris]	-	-	-	-	-	GO:0003824//catalytic activity	GO:0032446//protein modification by small protein conjugation
ncbi_104906444	2958	2877	2328	6692	6955	5084	57.09	60.04	42.03	144	129.97	105.39	53.0533	126.453	1.25309	1.71007e-14	2.16745e-12	SLK2	PREDICTED: probable transcriptional regulator SLK2 isoform X1 [Beta vulgaris subsp. vulgaris] [Beta vulgaris]	-	-	-	-	-	-	-
ncbi_104890236	3250	3323	3153	5876	6162	4797	111.31	120.65	99.92	222.12	200.93	171.75	110.627	198.267	0.841743	1.87384e-14	2.35842e-12	Eif2b5	PREDICTED: basic leucine zipper and W2 domain-containing protein 2 [Beta vulgaris subsp. vulgaris] [Beta vulgaris]	-	-	-	-	-	-	GO:0006412//translation
ncbi_104893042	472	479	429	943	998	830	17.31	18.59	14.54	38.16	34.72	31.55	16.8133	34.81	1.0499	1.99209e-14	2.48984e-12	At3g17800	PREDICTED: UV-B-induced protein At3g17800, chloroplastic isoform X1 [Beta vulgaris subsp. vulgaris] [Beta vulgaris]	-	-	-	-	GO:0009536//plastid	-	GO:0009987//cellular process;GO:0044767//single-organism developmental process
ncbi_104890604	1	0	0	222	206	329	0.09	0	0	22.74	18.2	31.92	0.03	24.2867	9.66099	2.04215e-14	2.53481e-12	--	PREDICTED: uncharacterized protein LOC104890604 [Beta vulgaris subsp. vulgaris] [Beta vulgaris]	-	-	-	-	-	-	-
MSTRG.14304	0	0	1	492	676	109	0	0	0.02	10.73	12.73	2.25	0.00666667	8.57	10.3281	2.35058e-14	2.89765e-12	HMGS	hypothetical protein BVRB_8g186060 isoform B [Beta vulgaris subsp. vulgaris] [Beta vulgaris]	-	-	-	-	-	-	-
MSTRG.14833	0	0	0	110	199	107	0	0	0	6.63	10.34	6.11	0.001	7.69333	12.9094	2.54414e-14	3.11492e-12	--	hypothetical protein BVRB_8g190800 isoform A [Beta vulgaris subsp. vulgaris] [Beta vulgaris]	-	-	-	-	-	-	-
ncbi_104892230	171	173	71	1274	1360	681	10.26	11.01	3.94	84.38	77.7	42.72	8.40333	68.2667	3.02215	2.56216e-14	3.1158e-12	At5g41590	PREDICTED: protein LURP-one-related 17 [Beta vulgaris subsp. vulgaris] [Beta vulgaris]	-	-	-	-	-	-	-
ncbi_104897984	213	234	148	1208	1645	646	7.51	8.84	4.79	46.27	54.09	23.79	7.04667	41.3833	2.55404	2.80897e-14	3.39301e-12	ATHB-16	PREDICTED: homeobox-leucine zipper protein HAT5 isoform X1 [Beta vulgaris subsp. vulgaris] [Beta vulgaris]	-	-	-	-	-	-	-
ncbi_104895741	905	780	951	346	435	300	14.72	13.39	14.27	6.15	6.72	5.12	14.1267	5.99667	-1.23619	3.17716e-14	3.81217e-12	GLR3.6	PREDICTED: glutamate receptor 3.6-like [Beta vulgaris subsp. vulgaris] [Beta vulgaris]	-	-	-	-	-	-	-
ncbi_104899883	1575	1291	1616	2985	3138	2342	52.33	45.48	49.69	109.48	99.27	81.35	49.1667	96.7	0.975835	3.51766e-14	4.17007e-12	RHF2A	PREDICTED: E3 ubiquitin-protein ligase RHF2A [Beta vulgaris subsp. vulgaris] [Beta vulgaris]	-	-	-	-	-	-	-
ncbi_104891850	994	899	580	3258	5359	2649	35.45	33.99	19.14	128.25	181.97	98.77	29.5267	136.33	2.20701	3.52178e-14	4.17007e-12	NFYB2	PREDICTED: nuclear transcription factor Y subunit B-3 [Beta vulgaris subsp. vulgaris] [Beta vulgaris]	-	-	-	-	-	-	-
ncbi_104891705	9635	9123	11441	2326	4073	2150	245.24	246.17	269.46	65.35	98.7	57.21	253.623	73.7533	-1.78191	4.51769e-14	5.31434e-12	VTC2	PREDICTED: GDP-L-galactose phosphorylase 1 [Beta vulgaris subsp. vulgaris] [Beta vulgaris]	Metabolism;Metabolism;Metabolism	Global and overview maps;Global and overview maps;Carbohydrate metabolism	ko01100//Metabolic pathways;ko01110//Biosynthesis of secondary metabolites;ko00053//Ascorbate and aldarate metabolism	K14190;K14190;K14190	-	GO:0004645//phosphorylase activity;GO:0016772//transferase activity, transferring phosphorus-containing groups	-
ncbi_104902107	303	284	314	631	669	513	8.87	8.82	8.51	20.39	18.65	15.7	8.73333	18.2467	1.06303	4.58464e-14	5.35808e-12	PUB15	PREDICTED: U-box domain-containing protein 4 [Beta vulgaris subsp. vulgaris] [Beta vulgaris]	-	-	-	-	-	GO:0003824//catalytic activity	-
ncbi_104905459	4147	3854	5472	835	1253	1279	162.58	160.18	198.51	36.13	46.77	52.42	173.757	45.1067	-1.94566	4.65652e-14	5.40697e-12	FLA10	PREDICTED: fasciclin-like arabinogalactan protein 8, partial [Beta vulgaris subsp. vulgaris] [Beta vulgaris]	-	-	-	-	-	-	-
ncbi_104899742	1826	1390	956	6551	7246	4021	57.07	46.06	27.65	226	215.63	131.39	43.5933	191.007	2.13144	5.56541e-14	6.42091e-12	ALDH7B4	PREDICTED: aldehyde dehydrogenase family 7 member B4 [Beta vulgaris subsp. vulgaris] [Beta vulgaris]	Metabolism;Metabolism;Metabolism;Metabolism;Metabolism;Metabolism;Metabolism;Metabolism;Metabolism;Metabolism;Metabolism;Metabolism;Metabolism;Metabolism	Global and overview maps;Global and overview maps;Carbohydrate metabolism;Carbohydrate metabolism;Lipid metabolism;Amino acid metabolism;Amino acid metabolism;Amino acid metabolism;Metabolism of other amino acids;Carbohydrate metabolism;Lipid metabolism;Amino acid metabolism;Amino acid metabolism;Amino acid metabolism	ko01100//Metabolic pathways;ko01110//Biosynthesis of secondary metabolites;ko00010//Glycolysis / Gluconeogenesis;ko00620//Pyruvate metabolism;ko00561//Glycerolipid metabolism;ko00260//Glycine, serine and threonine metabolism;ko00330//Arginine and proline metabolism;ko00280//Valine, leucine and isoleucine degradation;ko00410//beta-Alanine metabolism;ko00053//Ascorbate and aldarate metabolism;ko000…	K14085;K14085;K14085;K14085;K14085;K14085;K14085;K14085;K14085;K14085;K14085;K14085;K14085;K14085	GO:0044444//cytoplasmic part	GO:0016620//oxidoreductase activity, acting on the aldehyde or oxo group of donors, NAD or NADP as acceptor	GO:0000160//phosphorelay signal transduction system;GO:0000302//response to reactive oxygen species;GO:0006787//porphyrin-containing compound catabolic process;GO:0009725//response to hormone;GO:0044710//single-organism metabolic process
MSTRG.20960	0	0	0	118	109	118	0	0	0	4.79	3.82	4.54	0.001	4.38333	12.0978	5.76652e-14	6.61056e-12	Os04g0679100	PREDICTED: clathrin light chain 2 [Beta vulgaris subsp. vulgaris] [Beta vulgaris]	-	-	-	-	GO:0030125//clathrin vesicle coat	-	GO:0015031//protein transport
ncbi_104903788	1046	982	1081	386	490	434	21.47	21.36	20.53	8.74	9.57	9.31	21.12	9.20667	-1.19786	7.20171e-14	8.20357e-12	IQD1	PREDICTED: protein IQ-DOMAIN 1 [Beta vulgaris subsp. vulgaris] [Beta vulgaris]	-	-	-	-	-	-	-
ncbi_104896294	816	812	1325	194	284	205	22.97	24.23	34.51	6.03	7.61	6.03	27.2367	6.55667	-2.05452	7.45443e-14	8.43804e-12	TOGT1	PREDICTED: scopoletin glucosyltransferase [Beta vulgaris subsp. vulgaris] [Beta vulgaris]	-	-	-	-	-	GO:0016740//transferase activity	-
ncbi_104902192	5	19	2	307	246	223	0.2	0.82	0.08	13.88	9.59	9.55	0.366667	11.0067	4.90776	8.45521e-14	9.51105e-12	HSFC1	PREDICTED: heat stress transcription factor C-1 [Beta vulgaris subsp. vulgaris] [Beta vulgaris]	-	-	-	-	-	-	-
ncbi_104907111	501	538	586	213	218	163	31.7	36.09	34.31	14.88	13.13	10.78	34.0333	12.93	-1.39623	8.76111e-14	9.79394e-12	--	DUF538 domain-containing protein [Cephalotus follicularis]	-	-	-	-	-	-	-
ncbi_104907593	2938	2864	3822	733	1261	829	105.78	109.32	127.33	29.13	43.23	31.2	114.143	34.52	-1.72534	1.06565e-13	1.18392e-11	RER4	PREDICTED: protein RETICULATA-RELATED 4, chloroplastic [Beta vulgaris subsp. vulgaris] [Beta vulgaris]	-	-	-	-	-	-	-
ncbi_104883328	6293	6589	4329	15690	18669	18642	256.62	284.85	163.35	706.2	724.82	794.73	234.94	741.917	1.65896	1.51891e-13	1.67714e-11	PSRP1	PREDICTED: ribosome-binding factor PSRP1, chloroplastic [Beta vulgaris subsp. vulgaris] [Beta vulgaris]	-	-	-	-	GO:0044435//plastid part	-	GO:0008152//metabolic process
ncbi_104893396	0	0	0	210	186	64	0	0	0	11.89	9.08	3.43	0.001	8.13333	12.9896	1.63535e-13	1.7947e-11	--	PREDICTED: uncharacterized protein LOC104893396 [Beta vulgaris subsp. vulgaris] [Beta vulgaris]	-	-	-	-	-	-	-
ncbi_104891303	399	448	301	1069	1509	1029	13.58	16.16	9.48	40.14	48.88	36.6	13.0733	41.8733	1.6794	2.11603e-13	2.30814e-11	BBX22	PREDICTED: B-box zinc finger protein 22 [Beta vulgaris subsp. vulgaris] [Beta vulgaris]	-	-	-	-	-	-	-
ncbi_104888961	8981	10639	6150	32962	28123	31581	321.52	403.79	203.73	1302.48	958.57	1181.96	309.68	1147.67	1.88986	2.44201e-13	2.64767e-11	RD19A	PREDICTED: cysteine protease RD19A [Beta vulgaris subsp. vulgaris] [Beta vulgaris]	Organismal Systems	Environmental adaptation	ko04626//Plant-pathogen interaction	K01373	-	-	-
ncbi_104890016	1186	1015	1110	226	363	342	51.03	46.3	44.2	10.73	14.87	15.38	47.1767	13.66	-1.78812	2.553e-13	2.75143e-11	CCR1	PREDICTED: cinnamoyl-CoA reductase 1 [Beta vulgaris subsp. vulgaris] [Beta vulgaris]	-	-	-	-	-	-	-
ncbi_104889860	471	474	620	142	186	157	13.21	14.13	15.96	4.42	4.99	4.63	14.4333	4.68	-1.62482	2.73725e-13	2.93244e-11	At3g13560	PREDICTED: glucan endo-1,3-beta-glucosidase 4 [Beta vulgaris subsp. vulgaris] [Beta vulgaris]	Metabolism	Carbohydrate metabolism	ko00500//Starch and sucrose metabolism	K19892	GO:0031225//anchored component of membrane	GO:0008422//beta-glucosidase activity	GO:0006950//response to stress;GO:0044238//primary metabolic process
ncbi_104901739	182	199	147	35	28	25	4.09	4.74	3.06	0.87	0.6	0.59	3.96333	0.686667	-2.52903	3.01503e-13	3.21092e-11	SBT1.9	PREDICTED: subtilisin-like protease SBT1.9 [Beta vulgaris subsp. vulgaris] [Beta vulgaris]	-	-	-	-	-	GO:0008233//peptidase activity	-
MSTRG.1156	166	364	162	1	1	0	4.07	9.33	3.59	0.03	0.02	0	5.66333	0.0166667	-8.40854	3.87307e-13	4.10044e-11	--	PREDICTED: serine/threonine-protein phosphatase 7 long form homolog [Beta vulgaris subsp. vulgaris] [Beta vulgaris]	-	-	-	-	-	-	-
ncbi_104897840	1071	1058	1397	313	469	258	23.07	24.16	27.84	7.44	9.62	5.81	25.0233	7.62333	-1.71478	4.22113e-13	4.4428e-11	PAT22	PREDICTED: probable protein S-acyltransferase 22 [Beta vulgaris subsp. vulgaris] [Beta vulgaris]	-	-	-	-	GO:0012506//vesicle membrane;GO:0031224//intrinsic component of membrane	GO:0016409//palmitoyltransferase activity;GO:0046914//transition metal ion binding	GO:0000226//microtubule cytoskeleton organization;GO:0042546//cell wall biogenesis;GO:0048509//regulation of meristem development;GO:0071555//cell wall organization
ncbi_104906776	546	496	248	2221	2255	1619	17.86	17.32	7.51	79.82	69.77	55.17	14.23	68.2533	2.26196	4.62328e-13	4.83778e-11	--	PREDICTED: U-box domain-containing protein 4 isoform X1 [Beta vulgaris subsp. vulgaris] [Beta vulgaris]	-	-	-	-	-	-	-
ncbi_104892547	27621	21372	27041	50948	51158	53612	1324.84	1086.77	1200.17	2697.27	2336.22	2688.3	1203.93	2573.93	1.09623	4.72308e-13	4.91364e-11	FER1	PREDICTED: ferritin, chloroplastic [Beta vulgaris subsp. vulgaris] [Beta vulgaris]	-	-	-	-	GO:0044434//chloroplast part	GO:0005506//iron ion binding;GO:0016491//oxidoreductase activity	GO:0000041//transition metal ion transport;GO:0044710//single-organism metabolic process;GO:0046916//cellular transition metal ion homeostasis;GO:0048367//shoot system development
ncbi_104889777	29910	31388	37607	75007	93418	106095	888.96	989.01	1034.27	2460.6	2643.46	3296.5	970.747	2800.19	1.52836	4.77269e-13	4.93672e-11	SAHH	PREDICTED: adenosylhomocysteinase [Beta vulgaris subsp. vulgaris] [Beta vulgaris]	Metabolism;Metabolism	Global and overview maps;Amino acid metabolism	ko01100//Metabolic pathways;ko00270//Cysteine and methionine metabolism	K01251;K01251	-	-	-
ncbi_104899955	444	451	710	96	117	125	10.2	10.99	15.09	2.43	2.56	3	12.0933	2.66333	-2.18291	5.6423e-13	5.80287e-11	--	PREDICTED: O-glucosyltransferase rumi homolog [Beta vulgaris subsp. vulgaris] [Beta vulgaris]	-	-	-	-	-	-	-
ncbi_104907704	351	230	246	1250	968	726	8.43	5.86	5.47	33.14	22.14	18.23	6.58667	24.5033	1.89536	5.98709e-13	6.12248e-11	GLCAT14B	PREDICTED: beta-glucuronosyltransferase GlcAT14B [Beta vulgaris subsp. vulgaris] [Beta vulgaris]	-	-	-	-	-	GO:0035252//UDP-xylosyltransferase activity	-
ncbi_104906731	42	16	41	233	273	174	2.78	1.12	2.52	17.05	17.23	12.06	2.14	15.4467	2.85161	6.07716e-13	6.17948e-11	--	PREDICTED: uncharacterized protein LOC104906731 [Beta vulgaris subsp. vulgaris] [Beta vulgaris]	-	-	-	-	-	-	-
ncbi_104889431	2129	2213	1653	4353	5086	4189	156.47	172.43	112.42	353.13	355.89	321.86	147.107	343.627	1.22398	6.64093e-13	6.7148e-11	ERD15	PREDICTED: protein EARLY RESPONSIVE TO DEHYDRATION 15 [Beta vulgaris subsp. vulgaris] [Beta vulgaris]	-	-	-	-	-	-	-
ncbi_104893684	1702	1539	1559	462	661	606	63.78	61.14	54.06	19.11	23.58	23.74	59.66	22.1433	-1.42989	6.72181e-13	6.75861e-11	At4g28100	PREDICTED: uncharacterized GPI-anchored protein At4g28100 [Beta vulgaris subsp. vulgaris] [Beta vulgaris]	-	-	-	-	-	-	-
ncbi_104894013	108	164	63	654	732	814	2.4	3.87	1.3	16.05	15.49	18.92	2.52333	16.82	2.73678	7.05943e-13	7.05864e-11	APRR1	PREDICTED: two-component response regulator-like APRR1 [Beta vulgaris subsp. vulgaris] [Beta vulgaris]	Organismal Systems	Environmental adaptation	ko04712//Circadian rhythm - plant	K12127	-	-	GO:0009416//response to light stimulus;GO:0009791//post-embryonic development;GO:0010468//regulation of gene expression;GO:0034645//cellular macromolecule biosynthetic process;GO:0035556//intracellular signal transduction;GO:0048608//reproductive structure development
MSTRG.22451	303	125	82	0	0	0	11.38	4.98	2.85	0	0	0	6.40333	0.001	-12.6446	7.38183e-13	7.34023e-11	--	hypothetical protein BVRB_012200 [Beta vulgaris subsp. vulgaris] [Beta vulgaris]	-	-	-	-	-	-	-
ncbi_104897289	5846	4529	6588	1445	2271	1802	151.09	124.1	157.56	41.22	55.88	48.69	144.25	48.5967	-1.56964	7.99489e-13	7.88099e-11	PHT2-1	PREDICTED: inorganic phosphate transporter 2-1, chloroplastic [Beta vulgaris subsp. vulgaris] [Beta vulgaris]	-	-	-	-	GO:0009528//plastid inner membrane;GO:0031224//intrinsic component of membrane	GO:0015114//phosphate ion transmembrane transporter activity;GO:0015291//secondary active transmembrane transporter activity	GO:0006817//phosphate ion transport;GO:0009555//pollen development;GO:0016109//tetraterpenoid biosynthetic process;GO:0052386//cell wall thickening
ncbi_104905053	20	10	11	162	142	86	2.45	1.3	1.25	21.87	16.54	11	1.66667	16.47	3.3048	8.01323e-13	7.88099e-11	--	Avr9/Cf-9 rapidly elicited protein [Medicago truncatula]	-	-	-	-	-	-	-
ncbi_104887147	15	16	39	191	252	161	0.54	0.61	1.3	7.49	8.3	5.99	0.816667	7.26	3.15215	8.20705e-13	8.02774e-11	ATPK2	PREDICTED: serine/threonine-protein kinase AtPK2/AtPK19 [Beta vulgaris subsp. vulgaris] [Beta vulgaris]	-	-	-	-	GO:0030529//intracellular ribonucleoprotein complex	GO:0004674//protein serine/threonine kinase activity;GO:0032550//purine ribonucleoside binding	GO:0006464//cellular protein modification process;GO:0006796//phosphate-containing compound metabolic process
ncbi_104901901	532	460	609	1551	1219	1385	14.27	13.08	15.11	45.91	31.13	38.83	14.1533	38.6233	1.44833	8.49655e-13	8.26599e-11	--	PREDICTED: transmembrane protein DDB_G0292058 [Prunus mume]	-	-	-	-	-	-	-
ncbi_104903921	327	454	299	1263	1312	917	22.88	33.68	19.36	97.54	87.4	67.08	25.3067	84.0067	1.73099	9.52598e-13	9.21767e-11	HIPP26	PREDICTED: heavy metal-associated isoprenylated plant protein 26 [Beta vulgaris subsp. vulgaris] [Beta vulgaris]	-	-	-	-	GO:0005911//cell-cell junction;GO:0031090//organelle membrane;GO:0043231//intracellular membrane-bounded organelle	GO:0043169//cation binding	GO:0006812//cation transport
ncbi_104895650	368	282	445	987	1173	777	7.15	5.81	8	21.16	21.69	15.78	6.98667	19.5433	1.484	9.71925e-13	9.35439e-11	RFS	PREDICTED: galactinol--sucrose galactosyltransferase [Beta vulgaris subsp. vulgaris] [Beta vulgaris]	Metabolism	Carbohydrate metabolism	ko00052//Galactose metabolism	K06617	-	GO:0008378//galactosyltransferase activity	-
ncbi_104902060	1463	1516	1777	3596	4078	4728	51.41	56.47	57.78	139.46	136.42	173.67	55.22	149.85	1.44026	1.0285e-12	9.84621e-11	EMB1187	PREDICTED: probable ethanolamine kinase [Beta vulgaris subsp. vulgaris] [Beta vulgaris]	Metabolism;Metabolism	Global and overview maps;Lipid metabolism	ko01100//Metabolic pathways;ko00564//Glycerophospholipid metabolism	K00894;K00894	-	-	-
ncbi_104886686	326	282	202	1499	1354	721	9.68	8.88	5.56	49.15	38.29	22.39	8.04	36.61	2.18697	1.36141e-12	1.295e-10	CPRF1	PREDICTED: common plant regulatory factor 1 isoform X1 [Beta vulgaris subsp. vulgaris] [Beta vulgaris]	-	-	-	-	-	-	-
ncbi_104905503	128	136	71	490	501	446	4.86	5.47	2.49	20.52	18.1	17.69	4.27333	18.77	2.13499	1.3671e-12	1.295e-10	PP2A13	PREDICTED: F-box protein PP2-A13 [Beta vulgaris subsp. vulgaris] [Beta vulgaris]	-	-	-	-	-	-	-
ncbi_104883046	751	553	736	272	289	228	22.7	17.72	20.59	9.07	8.32	7.2	20.3367	8.19667	-1.31097	1.4038e-12	1.3228e-10	--	PREDICTED: uncharacterized protein LOC104883046 [Beta vulgaris subsp. vulgaris] [Beta vulgaris]	-	-	-	-	-	-	-
MSTRG.22437	152	31	173	1797	1854	928	4.97	1.08	5.24	64.88	57.74	31.74	3.76333	51.4533	3.77318	1.70125e-12	1.59474e-10	CYP76AD1	PREDICTED: cytochrome P450 76AD1-like isoform X1 [Beta vulgaris subsp. vulgaris] [Beta vulgaris]	-	-	-	-	-	-	-
ncbi_104888710	844	935	626	2260	2810	1807	26.31	30.9	18.06	77.78	83.38	58.86	25.09	73.34	1.54749	2.02174e-12	1.88535e-10	GDHB	PREDICTED: glutamate dehydrogenase B [Beta vulgaris subsp. vulgaris] [Beta vulgaris]	Metabolism;Metabolism;Metabolism;Metabolism;Metabolism	Global and overview maps;Global and overview maps;Amino acid metabolism;Amino acid metabolism;Energy metabolism	ko01100//Metabolic pathways;ko01200//Carbon metabolism;ko00250//Alanine, aspartate and glutamate metabolism;ko00220//Arginine biosynthesis;ko00910//Nitrogen metabolism	K00261;K00261;K00261;K00261;K00261	GO:0044429//mitochondrial part	GO:0016639//oxidoreductase activity, acting on the CH-NH2 group of donors, NAD or NADP as acceptor	GO:0006520//cellular amino acid metabolic process
MSTRG.8071	0	0	0	95	148	59	0	0	0	7.63	10.25	4.49	0.001	7.45667	12.8643	2.04196e-12	1.89439e-10	--	-	-	-	-	-	-	-	-
MSTRG.22758	219	198	171	46	42	45	22.09	21.17	15.95	5.16	4.04	4.79	19.7367	4.66333	-2.08144	2.26659e-12	2.092e-10	--	PREDICTED: uncharacterized protein LOC104888667 isoform X5 [Beta vulgaris subsp. vulgaris] [Beta vulgaris]	-	-	-	-	-	-	-
ncbi_104894316	1495	1357	1457	798	889	691	19.36	18.63	17.46	11.41	10.96	9.36	18.4833	10.5767	-0.80534	2.28092e-12	2.09449e-10	At4g03230	PREDICTED: G-type lectin S-receptor-like serine/threonine-protein kinase At4g03230, partial [Beta vulgaris subsp. vulgaris] [Beta vulgaris]	-	-	-	-	-	-	-
ncbi_104887298	1257	1253	1537	286	469	421	87.1	92.04	98.55	21.87	30.94	30.5	92.5633	27.77	-1.73691	2.39252e-12	2.18582e-10	At5g15350	PREDICTED: lamin-like protein [Beta vulgaris subsp. vulgaris] [Beta vulgaris]	-	-	-	-	-	-	-
ncbi_104892526	192	192	147	672	657	406	5.24	5.55	3.71	20.24	17.07	11.58	4.83333	16.2967	1.75349	2.52227e-12	2.29271e-10	PDC2	PREDICTED: pyruvate decarboxylase 2 [Beta vulgaris subsp. vulgaris] [Beta vulgaris]	Metabolism;Metabolism;Metabolism	Global and overview maps;Global and overview maps;Carbohydrate metabolism	ko01100//Metabolic pathways;ko01110//Biosynthesis of secondary metabolites;ko00010//Glycolysis / Gluconeogenesis	K01568;K01568;K01568	-	-	-
ncbi_104889761	580	951	493	116	120	56	30.52	53.06	24.01	6.74	6.01	3.08	35.8633	5.27667	-2.76481	2.63203e-12	2.38047e-10	XTH15	PREDICTED: xyloglucan endotransglucosylase/hydrolase 2 [Beta vulgaris subsp. vulgaris] [Beta vulgaris]	-	-	-	-	-	-	-
ncbi_104895003	1	2	3	190	143	44	0.06	0.14	0.18	13.51	8.77	2.96	0.126667	8.41333	6.05357	3.25898e-12	2.93275e-10	TSPO	PREDICTED: translocator protein homolog [Beta vulgaris subsp. vulgaris] [Beta vulgaris]	-	-	-	-	GO:0005794//Golgi apparatus;GO:0009536//plastid;GO:0016020//membrane;GO:0044446//intracellular organelle part	GO:0046906//tetrapyrrole binding	GO:0001101//response to acid chemical;GO:0006970//response to osmotic stress;GO:0033013//tetrapyrrole metabolic process
ncbi_104905174	1746	1637	1596	3804	3609	4434	93.53	92.96	79.11	224.9	184.05	248.3	88.5333	219.083	1.30719	3.31488e-12	2.96822e-10	--	Calcium-binding EF-hand [Corchorus capsularis]	-	-	-	-	GO:0043231//intracellular membrane-bounded organelle	-	-
ncbi_104899951	29	32	24	139	180	107	0.71	0.83	0.54	3.75	4.19	2.74	0.693333	3.56	2.36026	3.42693e-12	3.05336e-10	PLC4	PREDICTED: phosphoinositide phospholipase C 4 [Beta vulgaris subsp. vulgaris] [Beta vulgaris]	Metabolism;Environmental Information Processing;Metabolism	Global and overview maps;Signal transduction;Carbohydrate metabolism	ko01100//Metabolic pathways;ko04070//Phosphatidylinositol signaling system;ko00562//Inositol phosphate metabolism	K05857;K05857;K05857	-	GO:0016787//hydrolase activity	GO:0006629//lipid metabolic process;GO:0007165//signal transduction
ncbi_104883612	600	612	453	1359	1512	1117	28.97	31.33	20.24	72.44	69.52	56.39	26.8467	66.1167	1.30027	3.47487e-12	3.08082e-10	VPS2.1	PREDICTED: vacuolar protein sorting-associated protein 2 homolog 1 [Beta vulgaris subsp. vulgaris] [Beta vulgaris]	Cellular Processes	Transport and catabolism	ko04144//Endocytosis	K12191	-	-	-
ncbi_104894380	455	405	380	123	122	139	21.18	20.4	16.46	6.42	5.45	6.87	19.3467	6.24667	-1.63093	3.63749e-12	3.20919e-10	TCHQD	PREDICTED: glutathione S-transferase TCHQD isoform X1 [Beta vulgaris subsp. vulgaris] [Beta vulgaris]	-	-	-	-	-	GO:0003824//catalytic activity	-
ncbi_104905107	292	156	193	33	16	22	30.31	17.17	18.54	3.78	1.58	2.39	22.0067	2.58333	-3.09063	3.76482e-12	3.30533e-10	GASA1	PREDICTED: gibberellin-regulated protein 1-like [Beta vulgaris subsp. vulgaris] [Beta vulgaris]	-	-	-	-	-	-	-
ncbi_104901113	203	100	174	731	1225	524	4.68	2.44	3.71	18.6	26.89	12.63	3.61	19.3733	2.424	3.89815e-12	3.40577e-10	CRK8	PREDICTED: cysteine-rich receptor-like protein kinase 10 [Beta vulgaris subsp. vulgaris] [Beta vulgaris]	-	-	-	-	-	-	-
ncbi_104906753	258	306	374	56	63	77	10.65	13.4	14.09	2.56	2.48	3.26	12.7133	2.76667	-2.20012	3.93415e-12	3.42062e-10	GIS	PREDICTED: zinc finger protein 8 isoform X1 [Beta vulgaris subsp. vulgaris] [Beta vulgaris]	-	-	-	-	-	-	-
ncbi_104889372	542	808	609	174	159	93	13.4	21.18	13.93	4.75	3.74	2.4	16.17	3.63	-2.15528	3.98648e-12	3.44946e-10	eogt	glycosyltransferase family 61 protein [Medicago truncatula]	-	-	-	-	-	GO:0016740//transferase activity	-
ncbi_104888123	1668	1474	1386	2736	2776	2426	32.78	30.71	25.2	59.34	51.94	49.84	29.5633	53.7067	0.861292	4.18244e-12	3.6017e-10	LECRKS7	PREDICTED: probable L-type lectin-domain containing receptor kinase S.7 [Beta vulgaris subsp. vulgaris] [Beta vulgaris]	-	-	-	-	-	GO:0005488//binding;GO:0016772//transferase activity, transferring phosphorus-containing groups	GO:0006796//phosphate-containing compound metabolic process
ncbi_104894656	1800	1894	2027	1010	1035	866	34.09	38.02	35.52	21.11	18.66	17.14	35.8767	18.97	-0.919326	4.26076e-12	3.65167e-10	At5g64030	PREDICTED: probable methyltransferase PMT26 [Beta vulgaris subsp. vulgaris] [Beta vulgaris]	-	-	-	-	-	-	-
ncbi_104906442	559	578	578	1855	1420	1152	13.68	14.99	13.09	50.1	33.08	29.47	13.92	37.55	1.43165	4.32135e-12	3.68605e-10	ARI8	PREDICTED: probable E3 ubiquitin-protein ligase ARI8 [Beta vulgaris subsp. vulgaris] [Beta vulgaris]	-	-	-	-	-	-	-
ncbi_104907781	392	355	248	2376	2771	900	15.74	15.11	9.21	105.28	105.91	37.77	13.3533	82.9867	2.63568	4.43873e-12	3.76832e-10	DIVARICATA	PREDICTED: transcription factor DIVARICATA [Beta vulgaris subsp. vulgaris] [Beta vulgaris]	-	-	-	-	-	-	-
ncbi_104902912	692	453	1026	2922	4373	2272	22.65	15.72	31.07	105.56	136.27	77.74	23.1467	106.523	2.20229	4.4728e-12	3.77941e-10	HSR201	PREDICTED: benzyl alcohol O-benzoyltransferase [Beta vulgaris subsp. vulgaris] [Beta vulgaris]	-	-	-	-	-	GO:0016747//transferase activity, transferring acyl groups other than amino-acyl groups	-
ncbi_104895765	1707	2036	1827	813	876	761	30.54	38.61	30.24	16.05	14.92	14.23	33.13	15.0667	-1.13678	4.97088e-12	4.17076e-10	GT-2	PREDICTED: trihelix transcription factor GT-2 [Beta vulgaris subsp. vulgaris] [Beta vulgaris]	-	-	-	-	-	-	-
ncbi_104886687	227	138	212	39	36	22	4.87	3.14	4.21	0.92	0.74	0.49	4.07333	0.716667	-2.50684	4.98229e-12	4.17076e-10	LRX2	PREDICTED: leucine-rich repeat extensin-like protein 4 [Beta vulgaris subsp. vulgaris] [Beta vulgaris]	-	-	-	-	GO:0005618//cell wall	GO:0005198//structural molecule activity;GO:0016628//oxidoreductase activity, acting on the CH-CH group of donors, NAD or NADP as acceptor	GO:0000902//cell morphogenesis;GO:0044710//single-organism metabolic process
ncbi_104884072	3194	2295	2900	8683	12137	5533	69.72	53.11	58.58	209.21	252.24	126.27	60.47	195.907	1.69588	5.01224e-12	4.1764e-10	BAM1	PREDICTED: beta-amylase 1, chloroplastic [Beta vulgaris subsp. vulgaris] [Beta vulgaris]	Metabolism	Carbohydrate metabolism	ko00500//Starch and sucrose metabolism	K01177	-	-	-
ncbi_104894269	1091	931	1583	291	417	310	22.27	20.13	29.86	6.56	8.1	6.62	24.0867	7.09333	-1.7637	5.79989e-12	4.81044e-10	KLCR3	PREDICTED: protein KINESIN LIGHT CHAIN-RELATED 3 [Beta vulgaris subsp. vulgaris] [Beta vulgaris]	-	-	-	-	-	-	-
ncbi_104902677	1011	994	1116	461	534	480	34.56	36.03	35.3	17.4	17.38	17.15	35.2967	17.31	-1.02793	6.2637e-12	5.17129e-10	--	Late embryogenesis abundant protein, LEA-14 [Corchorus capsularis]	-	-	-	-	-	-	-
ncbi_104892013	3158	5814	4981	408	498	73	145.46	283.91	212.3	20.74	21.84	3.52	213.89	15.3667	-3.79899	7.1067e-12	5.84048e-10	EXO	PREDICTED: protein EXORDIUM [Beta vulgaris subsp. vulgaris] [Beta vulgaris]	-	-	-	-	-	-	-
ncbi_104908853	168	111	157	417	412	334	6.74	4.72	5.83	18.46	15.74	14.01	5.76333	16.07	1.47939	7.41035e-12	6.06234e-10	RABC2A	PREDICTED: ras-related protein RABC2a [Beta vulgaris subsp. vulgaris] [Beta vulgaris]	-	-	-	-	-	GO:0032550//purine ribonucleoside binding	GO:0008104//protein localization;GO:0035556//intracellular signal transduction
ncbi_104900085	368	304	554	2783	2924	1092	15.22	13.33	21.21	127.08	115.18	47.23	16.5867	96.4967	2.54046	7.56894e-12	6.16406e-10	--	PREDICTED: suppressor of disruption of TFIIS [Beta vulgaris subsp. vulgaris] [Beta vulgaris]	Metabolism	Metabolism of cofactors and vitamins	ko00760//Nicotinate and nicotinamide metabolism	K18551	-	-	-
ncbi_104895821	457	479	408	74	92	123	48.05	53.4	39.7	8.59	9.21	13.52	47.05	10.44	-2.17207	7.81141e-12	6.33287e-10	SlH4	histone H4 [Zea mays]	-	-	-	-	GO:0005911//cell-cell junction;GO:0009536//plastid;GO:0031090//organelle membrane;GO:0043232//intracellular non-membrane-bounded organelle	GO:0003676//nucleic acid binding;GO:0046983//protein dimerization activity	GO:0034728//nucleosome organization
ncbi_104904256	788	517	733	1587	1575	1497	38.74	26.95	33.35	86.12	73.73	76.95	33.0133	78.9333	1.25759	7.84699e-12	6.33319e-10	EXPA4	PREDICTED: expansin-A4 [Beta vulgaris subsp. vulgaris] [Beta vulgaris]	-	-	-	-	GO:0005618//cell wall	-	GO:0000226//microtubule cytoskeleton organization;GO:0006970//response to osmotic stress;GO:0070838//divalent metal ion transport;GO:0071555//cell wall organization
ncbi_104894747	926	843	1145	115	266	86	22.49	21.71	25.73	3.08	6.15	2.18	23.31	3.80333	-2.61561	8.16228e-12	6.55824e-10	--	Tetratricopeptide-like helical [Corchorus capsularis]	-	-	-	-	-	-	-
ncbi_104905271	1567	1474	1922	553	693	660	31.02	30.93	35.2	12.08	13.06	13.66	32.3833	12.9333	-1.32416	8.23882e-12	6.59032e-10	NRG2	DUF632 domain-containing protein/DUF630 domain-containing protein [Cephalotus follicularis]	-	-	-	-	-	-	-
ncbi_104905486	96	33	49	434	423	285	3.32	1.21	1.57	16.57	13.93	10.3	2.03333	13.6	2.74169	9.2996e-12	7.40594e-10	UTR4	PREDICTED: UDP-galactose/UDP-glucose transporter 2 [Beta vulgaris subsp. vulgaris] [Beta vulgaris]	-	-	-	-	GO:0031224//intrinsic component of membrane	-	GO:0044763//single-organism cellular process
ncbi_104889984	6634	4846	8957	1122	2236	1337	178.26	138.05	222.71	33.28	57.21	37.56	179.673	42.6833	-2.07363	9.59109e-12	7.60442e-10	DIT1	PREDICTED: dicarboxylate transporter 1, chloroplastic [Beta vulgaris subsp. vulgaris] [Beta vulgaris]	-	-	-	-	GO:0009528//plastid inner membrane;GO:0031224//intrinsic component of membrane;GO:0031976//plastid thylakoid	GO:0015556//C4-dicarboxylate transmembrane transporter activity	GO:0006536//glutamate metabolic process;GO:0006694//steroid biosynthetic process;GO:0006970//response to osmotic stress;GO:0009746//response to hexose;GO:0015729//oxaloacetate transport;GO:0015743//malate transport;GO:0030001//metal ion transport;GO:0040007//growth;GO:0042044//fluid transport;GO:0042546//cell wall biogenesis;GO:0051273//beta-glucan metabolic process
ncbi_104892673	256	209	213	533	766	461	9.94	8.6	7.65	22.84	28.32	18.71	8.73	23.29	1.41566	9.79236e-12	7.72995e-10	pitC	PREDICTED: random slug protein 5 [Beta vulgaris subsp. vulgaris] [Beta vulgaris]	-	-	-	-	-	-	-
ncbi_104889874	808	592	556	1879	1552	1622	45.33	35.21	28.86	116.35	82.9	95.13	36.4667	98.1267	1.42807	1.03631e-11	8.14473e-10	--	PREDICTED: uncharacterized protein LOC104889874 [Beta vulgaris subsp. vulgaris] [Beta vulgaris]	-	-	-	-	-	-	-
ncbi_104894295	204	145	175	389	458	375	19.67	14.82	15.61	41.4	42.04	37.8	16.7	40.4133	1.27498	1.09832e-11	8.59456e-10	GRXC1	PREDICTED: glutaredoxin [Beta vulgaris subsp. vulgaris] [Beta vulgaris]	-	-	-	-	-	GO:0015036//disulfide oxidoreductase activity	GO:0006089//lactate metabolic process;GO:0019725//cellular homeostasis
ncbi_104891863	1875	1801	2967	321	557	543	60.6	61.71	88.74	11.45	17.14	18.35	70.35	15.6467	-2.1687	1.13205e-11	8.82016e-10	FLA1	PREDICTED: fasciclin-like arabinogalactan protein 1 [Beta vulgaris subsp. vulgaris] [Beta vulgaris]	-	-	-	-	GO:0031225//anchored component of membrane	-	GO:0006694//steroid biosynthetic process;GO:0009987//cellular process;GO:0046165//alcohol biosynthetic process
ncbi_104900496	757	734	918	332	348	327	24.95	25.65	28	12.08	10.92	11.27	26.2	11.4233	-1.19758	1.16844e-11	9.06445e-10	CIPK12	PREDICTED: CBL-interacting serine/threonine-protein kinase 12 [Beta vulgaris subsp. vulgaris] [Beta vulgaris]	-	-	-	-	-	GO:0004672//protein kinase activity;GO:0032550//purine ribonucleoside binding	GO:0006464//cellular protein modification process;GO:0006796//phosphate-containing compound metabolic process;GO:0050794//regulation of cellular process
ncbi_104896368	694	775	1155	137	239	202	20.38	24.13	31.39	4.44	6.68	6.2	25.3	5.77333	-2.13166	1.2106e-11	9.35124e-10	APF2	PREDICTED: aspartyl protease family protein 2 [Beta vulgaris subsp. vulgaris] [Beta vulgaris]	-	-	-	-	-	-	-
ncbi_104896614	161	110	107	392	372	373	4.12	2.98	2.53	11.07	9.06	9.97	3.21	10.0333	1.64416	1.22039e-11	9.3866e-10	--	PREDICTED: uncharacterized protein LOC104896614 [Beta vulgaris subsp. vulgaris] [Beta vulgaris]	-	-	-	-	-	-	-
ncbi_104898219	354	311	279	832	795	990	8.55	7.96	6.24	22.18	18.28	25	7.58333	21.82	1.52475	1.25172e-11	9.5866e-10	LYK3	PREDICTED: lysM domain receptor-like kinase 3 isoform X1 [Beta vulgaris subsp. vulgaris] [Beta vulgaris]	Organismal Systems	Environmental adaptation	ko04626//Plant-pathogen interaction	K13429	-	-	-
ncbi_104893905	236	271	282	548	628	584	4.07	4.82	4.31	10.08	9.81	10.19	4.4	10.0267	1.18827	1.29438e-11	9.87129e-10	PHS1	PREDICTED: dual specificity protein phosphatase PHS1 isoform X1 [Beta vulgaris subsp. vulgaris] [Beta vulgaris]	-	-	-	-	-	GO:0004721//phosphoprotein phosphatase activity;GO:0016772//transferase activity, transferring phosphorus-containing groups	GO:0006470//protein dephosphorylation
ncbi_104902551	1357	1189	1348	597	773	572	18.7	17.36	17.19	9.15	10.21	8.32	17.75	9.22667	-0.943938	1.40569e-11	1.0675e-09	KIN4A	PREDICTED: kinesin-like protein KIN-4A isoform X1 [Beta vulgaris subsp. vulgaris] [Beta vulgaris]	-	-	-	-	GO:0005875//microtubule associated complex	GO:0003774//motor activity;GO:0015631//tubulin binding;GO:0032550//purine ribonucleoside binding	GO:0007017//microtubule-based process
ncbi_104900507	2858	2858	3494	1555	1630	1363	40.57	43.01	45.9	24.37	22.03	20.23	43.16	22.21	-0.958485	1.58791e-11	1.20081e-09	At4g27595	PREDICTED: WEB family protein At5g16730, chloroplastic [Beta vulgaris subsp. vulgaris] [Beta vulgaris]	-	-	-	-	-	-	-
ncbi_104882923	3	2	0	137	124	46	0.42	0.29	0	20.93	16.34	6.66	0.236667	14.6433	5.95124	1.69022e-11	1.27283e-09	--	PREDICTED: uncharacterized protein LOC104882923 [Beta vulgaris subsp. vulgaris] [Beta vulgaris]	-	-	-	-	-	-	-
ncbi_104898131	2331	2630	2839	1073	1043	1100	37.3	44.62	42.04	18.95	15.89	18.4	41.32	17.7467	-1.21929	1.82788e-11	1.37076e-09	FER	PREDICTED: receptor-like protein kinase FERONIA [Beta vulgaris subsp. vulgaris] [Beta vulgaris]	-	-	-	-	GO:0005911//cell-cell junction;GO:0031224//intrinsic component of membrane;GO:0044426//cell wall part	GO:0004672//protein kinase activity;GO:0032550//purine ribonucleoside binding	GO:0000302//response to reactive oxygen species;GO:0006006//glucose metabolic process;GO:0006090//pyruvate metabolic process;GO:0006468//protein phosphorylation;GO:0006970//response to osmotic stress;GO:0006996//organelle organization;GO:0009566//fertilization;GO:0009620//response to fungus;GO:0009856//pollination;GO:0010038//response to metal ion;GO:0016192//vesicle-mediated transport;GO:0030243…
ncbi_104883521	472	412	444	149	212	147	8.94	8.28	7.79	3.12	3.82	2.91	8.33667	3.28333	-1.34431	1.92576e-11	1.43817e-09	WAV3	Zinc finger family protein [Theobroma cacao]	-	-	-	-	-	-	-
ncbi_104902204	1662	1257	1721	3132	3027	2809	44.06	35.33	42.21	91.64	76.4	77.84	40.5333	81.96	1.01581	1.94018e-11	1.44295e-09	NYC1	PREDICTED: probable chlorophyll(ide) b reductase NYC1, chloroplastic [Beta vulgaris subsp. vulgaris] [Beta vulgaris]	Metabolism;Metabolism;Metabolism	Global and overview maps;Global and overview maps;Metabolism of cofactors and vitamins	ko01100//Metabolic pathways;ko01110//Biosynthesis of secondary metabolites;ko00860//Porphyrin and chlorophyll metabolism	K13606;K13606;K13606	-	-	-
ncbi_104904122	1204	848	924	2254	2304	1729	59.35	44.32	42.15	122.64	108.13	89.1	48.6067	106.623	1.1333	2.05007e-11	1.5184e-09	CCOAOMT6	PREDICTED: caffeoyl-CoA O-methyltransferase [Beta vulgaris subsp. vulgaris] [Beta vulgaris]	Metabolism;Metabolism;Metabolism;Metabolism;Metabolism;Metabolism	Global and overview maps;Global and overview maps;Biosynthesis of other secondary metabolites;Biosynthesis of other secondary metabolites;Amino acid metabolism;Biosynthesis of other secondary metabolites	ko01100//Metabolic pathways;ko01110//Biosynthesis of secondary metabolites;ko00940//Phenylpropanoid biosynthesis;ko00941//Flavonoid biosynthesis;ko00360//Phenylalanine metabolism;ko00945//Stilbenoid, diarylheptanoid and gingerol biosynthesis	K00588;K00588;K00588;K00588;K00588;K00588	-	-	-
ncbi_104892511	1264	1223	1209	2708	2522	1880	21.8	22.36	19.3	51.56	41.42	33.9	21.1533	42.2933	0.999545	2.2577e-11	1.66533e-09	AMPD	PREDICTED: AMP deaminase [Beta vulgaris subsp. vulgaris] [Beta vulgaris]	Metabolism;Metabolism;Metabolism	Global and overview maps;Global and overview maps;Nucleotide metabolism	ko01100//Metabolic pathways;ko01110//Biosynthesis of secondary metabolites;ko00230//Purine metabolism	K01490;K01490;K01490	GO:0031306//intrinsic component of mitochondrial outer membrane	GO:0003824//catalytic activity;GO:0019901//protein kinase binding;GO:0032550//purine ribonucleoside binding;GO:0043169//cation binding	GO:0001101//response to acid chemical;GO:0006188//IMP biosynthetic process;GO:0007059//chromosome segregation;GO:0009409//response to cold;GO:0009639//response to red or far red light;GO:0009756//carbohydrate mediated signaling;GO:0009793//embryo development ending in seed dormancy;GO:0030154//cell differentiation;GO:0032446//protein modification by small protein conjugation;GO:0048507//meristem …
ncbi_104889798	464	480	471	910	927	936	19.02	20.86	17.86	41.17	36.17	40.1	19.2467	39.1467	1.02428	2.64203e-11	1.94087e-09	RIN4	PREDICTED: RPM1-interacting protein 4 [Beta vulgaris subsp. vulgaris] [Beta vulgaris]	Organismal Systems	Environmental adaptation	ko04626//Plant-pathogen interaction	K13456	-	-	-
ncbi_104897379	591	498	507	1626	1480	947	16.04	14.33	12.73	48.71	38.24	26.87	14.3667	37.94	1.40099	2.70539e-11	1.97933e-09	At1g60420	PREDICTED: probable nucleoredoxin 1 [Beta vulgaris subsp. vulgaris] [Beta vulgaris]	-	-	-	-	-	-	-
ncbi_104901818	447	420	495	814	899	690	18.55	18.65	18.73	37.29	35.32	29.83	18.6433	34.1467	0.873085	2.7802e-11	2.02583e-09	yqjG	PREDICTED: glutathionyl-hydroquinone reductase YqjG-like isoform X1 [Gossypium hirsutum]	-	-	-	-	-	-	-
ncbi_104903619	49	54	41	609	228	277	1.76	2.06	1.37	23.97	7.79	10.33	1.73	14.03	3.01967	3.26947e-11	2.37274e-09	GAT1	PREDICTED: GABA transporter 1 [Beta vulgaris subsp. vulgaris] [Beta vulgaris]	-	-	-	-	GO:0031224//intrinsic component of membrane	-	-
ncbi_104894508	314	256	246	871	640	674	20.97	18.12	15.2	64.19	40.68	47.05	18.0967	50.64	1.48455	3.74586e-11	2.70755e-09	At5g27980	PREDICTED: late embryogenesis abundant protein 47 [Beta vulgaris subsp. vulgaris] [Beta vulgaris]	-	-	-	-	-	-	-
ncbi_104883953	1169	1032	1016	1733	1870	1563	55.51	51.95	44.64	90.83	84.54	77.59	50.7	84.32	0.733889	3.79836e-11	2.73451e-09	At4g26220	PREDICTED: caffeoyl-CoA O-methyltransferase [Beta vulgaris subsp. vulgaris] [Beta vulgaris]	Metabolism;Metabolism;Metabolism;Metabolism;Metabolism;Metabolism	Global and overview maps;Global and overview maps;Biosynthesis of other secondary metabolites;Biosynthesis of other secondary metabolites;Amino acid metabolism;Biosynthesis of other secondary metabolites	ko01100//Metabolic pathways;ko01110//Biosynthesis of secondary metabolites;ko00940//Phenylpropanoid biosynthesis;ko00941//Flavonoid biosynthesis;ko00360//Phenylalanine metabolism;ko00945//Stilbenoid, diarylheptanoid and gingerol biosynthesis	K00588;K00588;K00588;K00588;K00588;K00588	-	-	-
ncbi_104893515	1203	1124	1388	569	687	477	28.22	27.95	30.13	14.73	15.34	11.7	28.7667	13.9233	-1.04689	3.84779e-11	2.75907e-09	PTAC10	PREDICTED: protein PLASTID TRANSCRIPTIONALLY ACTIVE 10 [Beta vulgaris subsp. vulgaris] [Beta vulgaris]	-	-	-	-	GO:0000229//cytoplasmic chromosome;GO:0009532//plastid stroma	-	GO:0006355//regulation of transcription, DNA-templated
ncbi_104892825	66	48	125	441	960	2340	3.74	2.89	6.56	27.61	51.84	138.74	4.39667	72.73	4.04807	3.98611e-11	2.8469e-09	EXLB1	PREDICTED: expansin-like B1 [Beta vulgaris subsp. vulgaris] [Beta vulgaris]	-	-	-	-	-	-	-
ncbi_104883822	1210	708	796	264	313	249	31.62	19.61	19.25	7.61	7.79	6.8	23.4933	7.4	-1.66665	4.02236e-11	2.86144e-09	BAM9	PREDICTED: inactive beta-amylase 9 [Beta vulgaris subsp. vulgaris] [Beta vulgaris]	-	-	-	-	-	-	-
ncbi_104896692	20364	21518	23173	11887	13285	9657	481.08	538.92	506.56	309.95	298.81	238.5	508.853	282.42	-0.849408	4.29956e-11	3.0466e-09	HSP70	PREDICTED: stromal 70 kDa heat shock-related protein, chloroplastic [Beta vulgaris subsp. vulgaris] [Beta vulgaris]	Genetic Information Processing;Genetic Information Processing;Cellular Processes	Transcription;Folding, sorting and degradation;Transport and catabolism	ko03040//Spliceosome;ko04141//Protein processing in endoplasmic reticulum;ko04144//Endocytosis	K03283;K03283;K03283	-	-	-
ncbi_104889883	783	926	942	351	291	312	12.65	15.86	14.08	6.26	4.47	5.27	14.1967	5.33333	-1.41244	4.72048e-11	3.33173e-09	TMK4	PREDICTED: receptor-like kinase TMK4 [Beta vulgaris subsp. vulgaris] [Beta vulgaris]	-	-	-	-	-	GO:0004672//protein kinase activity;GO:0032550//purine ribonucleoside binding	GO:0006464//cellular protein modification process;GO:0006796//phosphate-containing compound metabolic process
ncbi_104904788	419	473	693	2626	2553	1227	12.91	15.45	19.76	89.32	74.9	39.53	16.04	67.9167	2.08209	4.8394e-11	3.40233e-09	--	PREDICTED: GATA zinc finger domain-containing protein 10 [Beta vulgaris subsp. vulgaris] [Beta vulgaris]	-	-	-	-	-	-	-
ncbi_104888502	349	307	356	140	122	101	9.55	8.91	9.02	4.23	3.18	2.89	9.16	3.43333	-1.41574	5.23773e-11	3.66804e-09	SCPL33	PREDICTED: serine carboxypeptidase-like 33 [Beta vulgaris subsp. vulgaris] [Beta vulgaris]	-	-	-	-	-	-	-
MSTRG.22220	0	0	0	41	110	95	0	0	0	4.42	10.22	9.71	0.001	8.11667	12.9867	5.27748e-11	3.68155e-09	--	-	-	-	-	-	-	-	-
ncbi_104892058	1888	1864	2810	512	848	607	46.82	49	64.48	14.01	20.02	15.74	53.4333	16.59	-1.68743	5.48573e-11	3.81206e-09	SKU5	PREDICTED: monocopper oxidase-like protein SKU5 [Beta vulgaris subsp. vulgaris] [Beta vulgaris]	-	-	-	-	GO:0005576//extracellular region;GO:0005618//cell wall;GO:0005911//cell-cell junction;GO:0031090//organelle membrane;GO:0031225//anchored component of membrane	GO:0003824//catalytic activity;GO:0043169//cation binding	GO:0009826//unidimensional cell growth;GO:0010053//root epidermal cell differentiation;GO:0043479//pigment accumulation in tissues in response to UV light;GO:0044711//single-organism biosynthetic process;GO:0045229//external encapsulating structure organization;GO:0048588//developmental cell growth;GO:0051273//beta-glucan metabolic process;GO:0065008//regulation of biological quality
ncbi_104908389	372	294	347	622	677	600	20.35	17.05	17.56	37.55	35.26	34.31	18.32	35.7067	0.962774	5.55949e-11	3.84845e-09	--	PREDICTED: YLP motif-containing protein 1-like [Nicotiana sylvestris]	-	-	-	-	-	-	-
ncbi_104889645	2423	2436	2398	4004	4975	3389	149.5	159.34	136.91	272.67	292.24	218.6	148.583	261.17	0.813717	5.89195e-11	4.06296e-09	CAM2	PREDICTED: calmodulin [Beta vulgaris subsp. vulgaris] [Beta vulgaris]	Organismal Systems;Environmental Information Processing;Environmental Information Processing	Environmental adaptation;Signal transduction;Signal transduction	ko04626//Plant-pathogen interaction;ko04016//MAPK signaling pathway - plant;ko04070//Phosphatidylinositol signaling system	K02183;K02183;K02183	-	GO:0046872//metal ion binding	-
ncbi_104888159	75	191	26	1141	2047	1331	1.91	5.15	0.61	32.02	49.55	35.37	2.55667	38.98	3.9304	5.9429e-11	4.08245e-09	APRR5	PREDICTED: two-component response regulator-like APRR5 isoform X1 [Beta vulgaris subsp. vulgaris] [Beta vulgaris]	Organismal Systems	Environmental adaptation	ko04712//Circadian rhythm - plant	K12130	-	-	-
ncbi_104887504	8334	6604	8032	2330	3880	2215	174.79	146.12	152.8	53.69	77.37	48.53	157.903	59.8633	-1.3993	6.00156e-11	4.09594e-09	LNK2	PREDICTED: protein LNK2 isoform X2 [Beta vulgaris subsp. vulgaris] [Beta vulgaris]	-	-	-	-	-	-	-
ncbi_104900743	1	3	1	53	76	113	0.04	0.11	0.03	1.98	2.46	4	0.06	2.81333	5.55117	6.00804e-11	4.09594e-09	--	PREDICTED: embryonic protein DC-8 isoform X1 [Beta vulgaris subsp. vulgaris] [Beta vulgaris]	-	-	-	-	-	-	-
ncbi_104887945	2866	2314	3052	1227	1557	1090	74.75	63.99	73.66	35.32	38.66	29.72	70.8	34.5667	-1.03437	6.07276e-11	4.12444e-09	PHT1-4	PREDICTED: probable inorganic phosphate transporter 1-4 [Beta vulgaris subsp. vulgaris] [Beta vulgaris]	-	-	-	-	GO:0031224//intrinsic component of membrane	GO:0015291//secondary active transmembrane transporter activity	GO:0015698//inorganic anion transport;GO:0044763//single-organism cellular process
ncbi_104896570	490	517	439	1025	1038	806	13.47	15.06	11.16	31.09	27.16	23.16	13.23	27.1367	1.03643	6.40531e-11	4.33394e-09	LRK10L-1.1	PREDICTED: LEAF RUST 10 DISEASE-RESISTANCE LOCUS RECEPTOR-LIKE PROTEIN KINASE-like 1.1 [Beta vulgaris subsp. vulgaris] [Beta vulgaris]	-	-	-	-	-	-	-
ncbi_104896868	10	17	17	91	123	163	0.76	1.27	1.17	7.48	8.27	12.38	1.06667	9.37667	3.13597	6.43548e-11	4.33804e-09	Dnajb8	PREDICTED: chaperone protein DnaJ isoform X1 [Beta vulgaris subsp. vulgaris] [Beta vulgaris]	-	-	-	-	-	-	GO:0050896//response to stimulus
ncbi_104902760	317	193	165	3988	2327	716	15.1	9.75	7.27	209.72	105.55	35.66	10.7067	116.977	3.44964	7.6933e-11	5.16657e-09	--	PREDICTED: induced stolen tip protein TUB8 [Beta vulgaris subsp. vulgaris] [Beta vulgaris]	-	-	-	-	-	-	-
ncbi_104894600	876	770	928	347	463	364	31.64	29.48	31.02	13.83	15.92	13.74	30.7133	14.4967	-1.08314	8.12256e-11	5.43457e-09	MRS2-I	PREDICTED: magnesium transporter MRS2-I [Beta vulgaris subsp. vulgaris] [Beta vulgaris]	-	-	-	-	-	GO:0022890//inorganic cation transmembrane transporter activity	GO:0044763//single-organism cellular process;GO:0070838//divalent metal ion transport
ncbi_104898501	137	164	179	35	43	35	9.88	12.54	11.94	2.79	2.95	2.64	11.4533	2.79333	-2.03571	8.54777e-11	5.67737e-09	--	PREDICTED: uncharacterized protein LOC104898501 [Beta vulgaris subsp. vulgaris] [Beta vulgaris]	-	-	-	-	-	-	-
ncbi_104890675	0	0	1	201	56	212	0	0	0.04	9.77	2.35	9.74	0.0133333	7.28667	9.09408	8.56372e-11	5.67737e-09	GOLS2	PREDICTED: galactinol synthase 2 [Beta vulgaris subsp. vulgaris] [Beta vulgaris]	Metabolism	Carbohydrate metabolism	ko00052//Galactose metabolism	K18819	-	GO:0035250//UDP-galactosyltransferase activity;GO:0043169//cation binding	GO:0019318//hexose metabolic process
ncbi_104904978	5855	3997	4202	12689	10170	10599	182.6	132.16	121.27	436.8	301.98	345.57	145.343	361.45	1.31433	8.58009e-11	5.67737e-09	RD21A	PREDICTED: cysteine proteinase RD21A [Beta vulgaris subsp. vulgaris] [Beta vulgaris]	-	-	-	-	-	GO:0016628//oxidoreductase activity, acting on the CH-CH group of donors, NAD or NADP as acceptor;GO:0070011//peptidase activity, acting on L-amino acid peptides	GO:0044710//single-organism metabolic process
ncbi_104884456	925	844	1293	248	384	305	71.01	68.69	91.85	21.01	28.07	24.48	77.1833	24.52	-1.65433	8.62856e-11	5.68853e-09	RALFL34	PREDICTED: protein RALF-like 34 [Beta vulgaris subsp. vulgaris] [Beta vulgaris]	-	-	-	-	-	-	-
ncbi_104901832	901	854	866	417	503	418	40.78	40.97	36.27	20.83	21.67	19.78	39.34	20.76	-0.922191	8.67112e-11	5.69573e-09	Znrf3	PREDICTED: E3 ubiquitin-protein ligase SDIR1 [Beta vulgaris subsp. vulgaris] [Beta vulgaris]	-	-	-	-	-	-	-
ncbi_104894117	647	674	319	1868	2580	2294	17.58	19.41	8.02	56.01	66.73	65.15	15.0033	62.63	2.06157	8.84068e-11	5.78598e-09	NPF2.9	PREDICTED: protein NRT1/ PTR FAMILY 2.9 [Beta vulgaris subsp. vulgaris] [Beta vulgaris]	-	-	-	-	-	-	-
ncbi_104901999	1394	1390	1490	2777	2464	2448	50.25	53.12	49.7	110.5	84.57	92.26	51.0233	95.7767	0.908517	8.88818e-11	5.796e-09	EULS3	PREDICTED: serine/threonine-protein phosphatase 1 regulatory subunit 10 [Beta vulgaris subsp. vulgaris] [Beta vulgaris]	-	-	-	-	-	-	-
ncbi_104903279	72	77	46	223	498	331	2.89	3.28	1.71	9.89	19.05	13.9	2.62667	14.28	2.44269	9.46957e-11	6.15283e-09	JRG21	PREDICTED: flavonol synthase/flavanone 3-hydroxylase [Beta vulgaris subsp. vulgaris] [Beta vulgaris]	-	-	-	-	-	GO:0016705//oxidoreductase activity, acting on paired donors, with incorporation or reduction of molecular oxygen;GO:0043169//cation binding	GO:0044710//single-organism metabolic process
ncbi_104908711	4119	3745	3994	6334	6316	5082	124.31	119.82	111.53	210.98	181.47	160.33	118.553	184.26	0.636207	9.83697e-11	6.36855e-09	PED1	PREDICTED: 3-ketoacyl-CoA thiolase 2, peroxisomal [Beta vulgaris subsp. vulgaris] [Beta vulgaris]	Metabolism;Metabolism;Cellular Processes;Metabolism;Metabolism;Metabolism;Metabolism;Metabolism	Global and overview maps;Global and overview maps;Transport and catabolism;Global and overview maps;Amino acid metabolism;Lipid metabolism;Lipid metabolism;Lipid metabolism	ko01100//Metabolic pathways;ko01110//Biosynthesis of secondary metabolites;ko04146//Peroxisome;ko01212//Fatty acid metabolism;ko00280//Valine, leucine and isoleucine degradation;ko00071//Fatty acid degradation;ko00592//alpha-Linolenic acid metabolism;ko01040//Biosynthesis of unsaturated fatty acids	K07513;K07513;K07513;K07513;K07513;K07513;K07513;K07513	GO:0009536//plastid;GO:0031090//organelle membrane;GO:0042579//microbody;GO:0043232//intracellular non-membrane-bounded organelle	GO:0016408//C-acyltransferase activity	GO:0006511//ubiquitin-dependent protein catabolic process;GO:0006633//fatty acid biosynthetic process;GO:0007031//peroxisome organization;GO:0009062//fatty acid catabolic process;GO:0009404//toxin metabolic process;GO:0009694//jasmonic acid metabolic process;GO:0009787//regulation of abscisic acid-activated signaling pathway;GO:0035966//response to topologically incorrect protein;GO:0043248//prot…
ncbi_104898243	736	845	713	331	315	287	17.92	21.82	16.07	8.9	7.3	7.31	18.6033	7.83667	-1.24725	1.03128e-10	6.6527e-09	--	Methyltransferase FkbM [Corchorus capsularis]	-	-	-	-	-	GO:0016740//transferase activity	-
ncbi_104900923	102	90	80	457	269	330	3.13	2.93	2.28	15.5	7.87	10.6	2.78	11.3233	2.02614	1.09259e-10	7.02302e-09	--	PREDICTED: uncharacterized protein LOC104900923 [Beta vulgaris subsp. vulgaris] [Beta vulgaris]	-	-	-	-	-	-	-
ncbi_104883088	229	220	253	75	91	56	3.11	3.16	3.18	1.12	1.18	0.79	3.15	1.03	-1.61271	1.15811e-10	7.41768e-09	SD113	PREDICTED: G-type lectin S-receptor-like serine/threonine-protein kinase At1g11300 [Beta vulgaris subsp. vulgaris] [Beta vulgaris]	-	-	-	-	-	-	-
ncbi_104894221	2559	2585	2507	1091	1517	1101	66.79	71.67	59.99	31.2	37.97	30.16	66.15	33.11	-0.998474	1.1659e-10	7.44108e-09	NAT6	PREDICTED: nucleobase-ascorbate transporter 6 [Beta vulgaris subsp. vulgaris] [Beta vulgaris]	-	-	-	-	GO:0005911//cell-cell junction;GO:0030312//external encapsulating structure;GO:0031224//intrinsic component of membrane;GO:0043231//intracellular membrane-bounded organelle	GO:0005215//transporter activity	GO:0044763//single-organism cellular process;GO:0051234//establishment of localization
ncbi_104886952	1532	1022	978	3265	3834	2317	46.74	32.76	27.77	108.63	111.41	74.54	35.7567	98.1933	1.45741	1.23975e-10	7.88446e-09	MTP11	PREDICTED: metal tolerance protein 11 isoform X1 [Beta vulgaris subsp. vulgaris] [Beta vulgaris]	-	-	-	-	GO:0010008//endosome membrane;GO:0031224//intrinsic component of membrane	GO:0005384//manganese ion transmembrane transporter activity	GO:0006828//manganese ion transport;GO:0010038//response to metal ion;GO:0032958//inositol phosphate biosynthetic process;GO:0046916//cellular transition metal ion homeostasis
ncbi_104891026	557	516	324	1370	1629	1133	18.06	17.74	9.72	49.04	50.3	38.41	15.1733	45.9167	1.59748	1.32416e-10	8.39163e-09	ALDH3H1	PREDICTED: aldehyde dehydrogenase family 3 member H1 [Beta vulgaris subsp. vulgaris] [Beta vulgaris]	Metabolism;Metabolism;Metabolism;Metabolism;Metabolism;Metabolism;Metabolism;Metabolism;Metabolism;Metabolism;Metabolism;Metabolism;Metabolism	Global and overview maps;Global and overview maps;Carbohydrate metabolism;Carbohydrate metabolism;Lipid metabolism;Amino acid metabolism;Amino acid metabolism;Metabolism of other amino acids;Carbohydrate metabolism;Lipid metabolism;Amino acid metabolism;Amino acid metabolism;Amino acid metabolism	ko01100//Metabolic pathways;ko01110//Biosynthesis of secondary metabolites;ko00010//Glycolysis / Gluconeogenesis;ko00620//Pyruvate metabolism;ko00561//Glycerolipid metabolism;ko00330//Arginine and proline metabolism;ko00280//Valine, leucine and isoleucine degradation;ko00410//beta-Alanine metabolism;ko00053//Ascorbate and aldarate metabolism;ko00071//Fatty acid degradation;ko00380//Tryptophan met…	K00128;K00128;K00128;K00128;K00128;K00128;K00128;K00128;K00128;K00128;K00128;K00128;K00128	GO:0005911//cell-cell junction;GO:0043231//intracellular membrane-bounded organelle	GO:0016620//oxidoreductase activity, acting on the aldehyde or oxo group of donors, NAD or NADP as acceptor	GO:0044237//cellular metabolic process;GO:0044710//single-organism metabolic process;GO:0050896//response to stimulus
ncbi_104895371	271	225	157	700	667	806	8.53	7.51	4.57	24.31	19.98	26.51	6.87	23.6	1.7804	1.3707e-10	8.6561e-09	GABA-TP1	PREDICTED: gamma aminobutyrate transaminase 1, mitochondrial [Beta vulgaris subsp. vulgaris] [Beta vulgaris]	Metabolism;Metabolism;Metabolism	Global and overview maps;Amino acid metabolism;Carbohydrate metabolism	ko01100//Metabolic pathways;ko00250//Alanine, aspartate and glutamate metabolism;ko00650//Butanoate metabolism	K16871;K16871;K16871	-	GO:0016769//transferase activity, transferring nitrogenous groups;GO:0043168//anion binding	-
ncbi_104882854	1112	930	1133	353	530	411	28.94	25.66	27.28	10.14	13.13	11.18	27.2933	11.4833	-1.24901	1.39893e-10	8.80347e-09	At1g61900	PREDICTED: uncharacterized GPI-anchored protein At1g61900 [Beta vulgaris subsp. vulgaris] [Beta vulgaris]	-	-	-	-	GO:0031225//anchored component of membrane	-	-
ncbi_104893220	4	6	37	337	333	362	0.23	0.34	1.85	21.74	16.57	20.38	0.806667	19.5633	4.60004	1.40561e-10	8.8147e-09	--	PREDICTED: universal stress protein A-like protein isoform X1 [Beta vulgaris subsp. vulgaris] [Beta vulgaris]	-	-	-	-	-	-	-
ncbi_104892624	56	60	39	647	406	181	1.72	1.95	1.11	21.95	11.88	5.82	1.59333	13.2167	3.05224	1.51725e-10	9.48174e-09	HOX22	PREDICTED: homeobox-leucine zipper protein ATHB-12-like [Beta vulgaris subsp. vulgaris] [Beta vulgaris]	-	-	-	-	-	-	-
ncbi_104908803	96	98	61	600	926	255	3.34	3.61	1.96	23.04	30.67	9.28	2.97	20.9967	2.82163	1.61101e-10	1.00329e-08	AFP3	PREDICTED: ninja-family protein 3 [Beta vulgaris subsp. vulgaris] [Beta vulgaris]	-	-	-	-	-	-	-
ncbi_104893663	2140	2277	2975	5004	6831	6891	86.4	97.46	111.14	222.99	262.58	290.85	98.3333	258.807	1.39612	1.63887e-10	1.01712e-08	ADK2	PREDICTED: adenosine kinase 2 [Beta vulgaris subsp. vulgaris] [Beta vulgaris]	Metabolism;Metabolism	Global and overview maps;Nucleotide metabolism	ko01100//Metabolic pathways;ko00230//Purine metabolism	K00856;K00856	-	GO:0016772//transferase activity, transferring phosphorus-containing groups	GO:0009152//purine ribonucleotide biosynthetic process;GO:0043101//purine-containing compound salvage
ncbi_104898172	281	269	224	922	899	503	7.04	7.15	5.19	25.5	21.45	13.18	6.46	20.0433	1.63352	1.6707e-10	1.03331e-08	PIX7	PREDICTED: probable serine/threonine-protein kinase NAK [Beta vulgaris subsp. vulgaris] [Beta vulgaris]	-	-	-	-	-	GO:0016772//transferase activity, transferring phosphorus-containing groups;GO:0032550//purine ribonucleoside binding	GO:0006464//cellular protein modification process;GO:0006796//phosphate-containing compound metabolic process;GO:0044248//cellular catabolic process
ncbi_104891259	146	88	101	403	994	412	3.84	2.45	2.46	11.7	24.89	11.33	2.91667	15.9733	2.45327	1.68083e-10	1.03602e-08	AAE20	PREDICTED: butyrate--CoA ligase AAE11, peroxisomal [Beta vulgaris subsp. vulgaris] [Beta vulgaris]	-	-	-	-	-	-	-
ncbi_104902111	64	95	64	250	275	285	4.54	7.19	4.21	19.68	18.66	21.25	5.31333	19.8633	1.90242	1.72618e-10	1.06033e-08	--	PREDICTED: EG45-like domain containing protein isoform X1 [Beta vulgaris subsp. vulgaris] [Beta vulgaris]	-	-	-	-	-	-	-
ncbi_104903947	592	452	550	221	237	154	20.55	16.63	17.66	8.47	7.83	5.59	18.28	7.29667	-1.32496	1.78837e-10	1.0948e-08	TLP1	PREDICTED: thaumatin-like protein 1 [Beta vulgaris subsp. vulgaris] [Beta vulgaris]	-	-	-	-	-	-	GO:0048513//animal organ development
ncbi_104892009	192	124	127	781	444	536	6.05	4.15	3.71	27.18	13.33	17.67	4.63667	19.3933	2.0644	1.81345e-10	1.10639e-08	At1g55760	PREDICTED: BTB/POZ domain-containing protein At1g55760 [Beta vulgaris subsp. vulgaris] [Beta vulgaris]	-	-	-	-	-	-	-
ncbi_104896121	2	3	1	145	125	32	0.05	0.09	0.03	4.39	3.26	0.92	0.0566667	2.85667	5.65569	1.96386e-10	1.19411e-08	ERF110	PREDICTED: ethylene-responsive transcription factor ABR1 [Beta vulgaris subsp. vulgaris] [Beta vulgaris]	-	-	-	-	-	-	-
ncbi_104896434	63	71	68	427	743	195	4.55	5.42	4.51	33.82	50.68	14.63	4.82667	33.0433	2.77526	2.12505e-10	1.28777e-08	PHOS32	PREDICTED: universal stress protein A-like protein isoform X1 [Ziziphus jujuba]	-	-	-	-	-	-	-
ncbi_104888562	419	319	188	1793	1313	982	10.83	8.74	4.5	51.15	32.31	26.53	8.02333	36.6633	2.19206	2.17798e-10	1.31541e-08	CPIJ013394	PREDICTED: O-glucosyltransferase rumi homolog [Beta vulgaris subsp. vulgaris] [Beta vulgaris]	-	-	-	-	-	-	-
ncbi_104895418	319	323	144	1380	1027	1271	10.84	11.64	4.53	51.76	33.23	45.15	9.00333	43.38	2.2685	2.24965e-10	1.35415e-08	At5g09300	PREDICTED: 2-oxoisovalerate dehydrogenase subunit alpha 1, mitochondrial [Beta vulgaris subsp. vulgaris] [Beta vulgaris]	Metabolism;Metabolism;Metabolism;Metabolism	Global and overview maps;Global and overview maps;Amino acid metabolism;Carbohydrate metabolism	ko01100//Metabolic pathways;ko01110//Biosynthesis of secondary metabolites;ko00280//Valine, leucine and isoleucine degradation;ko00640//Propanoate metabolism	K00166;K00166;K00166;K00166	GO:0044429//mitochondrial part	GO:0016903//oxidoreductase activity, acting on the aldehyde or oxo group of donors;GO:0043169//cation binding	GO:0044710//single-organism metabolic process
ncbi_104904329	714	535	963	2140	2693	3831	16.31	12.96	20.36	53.96	58.58	91.5	16.5433	68.0133	2.03957	2.28641e-10	1.37169e-08	AGPS1	PREDICTED: glucose-1-phosphate adenylyltransferase large subunit 1 [Beta vulgaris subsp. vulgaris] [Beta vulgaris]	Metabolism;Metabolism;Metabolism;Metabolism	Global and overview maps;Global and overview maps;Carbohydrate metabolism;Carbohydrate metabolism	ko01100//Metabolic pathways;ko01110//Biosynthesis of secondary metabolites;ko00500//Starch and sucrose metabolism;ko00520//Amino sugar and nucleotide sugar metabolism	K00975;K00975;K00975;K00975	GO:0009536//plastid	GO:0032550//purine ribonucleoside binding;GO:0070566//adenylyltransferase activity	GO:0005977//glycogen metabolic process;GO:0005982//starch metabolic process
ncbi_104901771	39	108	32	512	742	382	2.77	8.12	2.1	40.08	50.11	28.33	4.33	39.5067	3.18966	2.45319e-10	1.46686e-08	--	PREDICTED: lysozyme D [Beta vulgaris subsp. vulgaris] [Beta vulgaris]	-	-	-	-	-	-	-
ncbi_104894928	2901	2630	2821	1116	1654	1097	72.48	69.4	65.78	30.45	38.57	29.18	69.22	32.7333	-1.08043	2.48465e-10	1.48075e-08	SR1IP1	PREDICTED: BTB/POZ domain-containing protein At5g67385 isoform X1 [Beta vulgaris subsp. vulgaris] [Beta vulgaris]	-	-	-	-	-	-	-
ncbi_104900944	21	76	16	460	483	446	1	3.83	0.7	23.98	21.72	22.01	1.84333	22.57	3.61402	2.51719e-10	1.4952e-08	RBCX1	PREDICTED: chaperonin-like RBCX protein 1, chloroplastic [Beta vulgaris subsp. vulgaris] [Beta vulgaris]	-	-	-	-	-	GO:0005515//protein binding	GO:0006457//protein folding;GO:0009813//flavonoid biosynthetic process
ncbi_104886828	147	167	194	33	42	17	4.68	5.64	5.72	1.16	1.27	0.57	5.34667	1	-2.41864	2.59481e-10	1.53623e-08	UGT86A1	PREDICTED: UDP-glycosyltransferase 86A2 [Beta vulgaris subsp. vulgaris] [Beta vulgaris]	-	-	-	-	-	GO:0016757//transferase activity, transferring glycosyl groups	-
ncbi_104905737	114	48	71	816	1029	244	3.48	1.55	2.01	27.52	29.93	7.79	2.34667	21.7467	3.21211	2.75844e-10	1.62775e-08	CYP81E8	PREDICTED: cytochrome P450 81E8-like [Beta vulgaris subsp. vulgaris] [Beta vulgaris]	Metabolism	Global and overview maps	ko01100//Metabolic pathways	K00512	-	GO:0005488//binding	-
ncbi_104889532	467	458	347	968	1136	786	13.06	13.58	8.98	29.88	30.25	22.98	11.8733	27.7033	1.22233	2.79082e-10	1.64148e-08	SFH8	PREDICTED: phosphatidylinositol/phosphatidylcholine transfer protein SFH8-like [Beta vulgaris subsp. vulgaris] [Beta vulgaris]	-	-	-	-	-	-	-
ncbi_104894114	706	532	1158	160	183	188	30.33	24.23	46.04	7.59	7.49	8.44	33.5333	7.84	-2.09667	2.82721e-10	1.65746e-08	--	PREDICTED: transmembrane protein DDB_G0273707/DDB_G0273361-like [Nicotiana tabacum]	-	-	-	-	-	-	-
ncbi_104897807	11293	13560	11737	21692	26023	24256	215.22	273.96	206.98	456.29	472.17	483.25	232.053	470.57	1.01995	2.89181e-10	1.68983e-08	GRDP1	PREDICTED: glycine-rich domain-containing protein 2 [Beta vulgaris subsp. vulgaris] [Beta vulgaris]	-	-	-	-	-	-	-
ncbi_104895190	636	682	814	316	272	237	12.47	14.18	14.77	6.84	5.08	4.86	13.8067	5.59333	-1.30358	2.97879e-10	1.73503e-08	--	Armadillo [Corchorus olitorius]	-	-	-	-	-	-	-
ncbi_104905485	184	156	203	362	417	367	6.56	5.89	6.69	14.24	14.15	13.67	6.38	14.02	1.13586	3.22391e-10	1.87174e-08	--	PREDICTED: uncharacterized protein LOC104905485 isoform X1 [Beta vulgaris subsp. vulgaris] [Beta vulgaris]	-	-	-	-	-	-	-
ncbi_104900015	102	199	143	467	864	723	6.73	13.91	8.72	33.86	53.93	49.71	9.78667	45.8333	2.22751	3.35653e-10	1.94247e-08	--	Maternal effect embryo arrest 59 [Theobroma cacao]	-	-	-	-	-	-	-
ncbi_104894546	68	46	122	416	444	294	1.53	1.1	2.54	10.32	9.5	6.91	1.72333	8.91	2.37022	3.54246e-10	2.0435e-08	SULTR3;1	PREDICTED: sulfate transporter 3.1 [Beta vulgaris subsp. vulgaris] [Beta vulgaris]	-	-	-	-	-	-	-
ncbi_104887707	171	170	165	355	400	291	8.98	9.47	8.02	20.58	20	15.98	8.82333	18.8533	1.09542	3.62577e-10	2.08488e-08	--	PREDICTED: uncharacterized protein LOC104887707 [Beta vulgaris subsp. vulgaris] [Beta vulgaris]	-	-	-	-	-	-	GO:0009059//macromolecule biosynthetic process
ncbi_104894992	1374	1100	1705	383	554	486	59.76	50.72	68.62	18.39	22.94	22.1	59.7	21.1433	-1.49753	3.65243e-10	2.09032e-08	CGR2	PREDICTED: uncharacterized protein At3g49720 [Beta vulgaris subsp. vulgaris] [Beta vulgaris]	-	-	-	-	-	-	-
ncbi_104893056	573	527	633	229	286	169	10.68	10.42	10.92	4.71	5.08	3.29	10.6733	4.36	-1.29161	3.65847e-10	2.09032e-08	At1g32090	PREDICTED: CSC1-like protein At1g32090 [Beta vulgaris subsp. vulgaris] [Beta vulgaris]	-	-	-	-	GO:0005911//cell-cell junction;GO:0016020//membrane	-	-
ncbi_104896433	30	67	7	954	360	823	1.6	3.78	0.35	56.09	18.26	45.83	1.91	40.06	4.39052	3.68476e-10	2.09868e-08	At3g01520	Adenine nucleotide alpha hydrolases-like superfamily protein [Theobroma cacao]	-	-	-	-	-	-	-
ncbi_104900976	536	475	476	215	182	190	14.36	13.49	11.8	6.36	4.64	5.32	13.2167	5.44	-1.28068	3.83666e-10	2.1783e-08	--	PREDICTED: tyrosyl-DNA phosphodiesterase 2 isoform X1 [Ipomoea nil]	-	-	-	-	-	-	-
ncbi_104888461	199	135	233	39	20	16	7.92	5.7	8.58	1.71	0.76	0.67	7.4	1.04667	-2.82172	3.87818e-10	2.19495e-08	At4g16230	PREDICTED: GDSL esterase/lipase At4g16230-like [Beta vulgaris subsp. vulgaris] [Beta vulgaris]	-	-	-	-	-	GO:0016787//hydrolase activity	-
ncbi_104889205	308	303	219	678	926	584	7.46	7.78	4.91	18.12	21.35	14.79	6.71667	18.0867	1.42911	4.03472e-10	2.27639e-08	--	PREDICTED: pinin [Theobroma cacao]	-	-	-	-	-	-	-
ncbi_104893015	527	280	345	4257	3583	947	22.71	12.76	13.73	199.37	144.73	42.49	16.4	128.863	2.97407	4.17155e-10	2.34623e-08	--	polyprotein [Cajanus cajan]	-	-	-	-	-	-	-
ncbi_104906713	971	971	927	2132	1852	1507	38.95	40.89	34.4	93.19	70.41	62.36	38.08	75.32	0.984	4.61095e-10	2.58529e-08	--	PREDICTED: uncharacterized protein LOC104906713 isoform X1 [Beta vulgaris subsp. vulgaris] [Beta vulgaris]	-	-	-	-	-	-	-
ncbi_104891226	1586	2412	1548	12485	8641	4608	64.81	104.5	58.54	563.16	336.21	196.87	75.95	365.413	2.26641	4.84826e-10	2.70991e-08	CHIT1B	PREDICTED: basic endochitinase [Beta vulgaris subsp. vulgaris] [Beta vulgaris]	Metabolism;Environmental Information Processing;Metabolism	Global and overview maps;Signal transduction;Carbohydrate metabolism	ko01100//Metabolic pathways;ko04016//MAPK signaling pathway - plant;ko00520//Amino sugar and nucleotide sugar metabolism	K20547;K20547;K20547	-	GO:0097367//carbohydrate derivative binding	GO:0006026//aminoglycan catabolic process;GO:0044036//cell wall macromolecule metabolic process;GO:0044238//primary metabolic process
ncbi_104901642	485	492	649	188	134	161	13.39	14.4	16.58	5.73	3.52	4.65	14.79	4.63333	-1.6745	5.20722e-10	2.90154e-08	SQE3	PREDICTED: squalene monooxygenase [Beta vulgaris subsp. vulgaris] [Beta vulgaris]	Metabolism;Metabolism;Metabolism;Metabolism	Global and overview maps;Global and overview maps;Lipid metabolism;Metabolism of terpenoids and polyketides	ko01100//Metabolic pathways;ko01110//Biosynthesis of secondary metabolites;ko00100//Steroid biosynthesis;ko00909//Sesquiterpenoid and triterpenoid biosynthesis	K00511;K00511;K00511;K00511	GO:0031224//intrinsic component of membrane	GO:0000166//nucleotide binding;GO:0016709//oxidoreductase activity, acting on paired donors, with incorporation or reduction of molecular oxygen, NAD(P)H as one donor, and incorporation of one atom of oxygen	GO:0044710//single-organism metabolic process
ncbi_104884568	412	159	315	44	51	48	18.75	7.67	13.26	2.21	2.21	2.28	13.2267	2.23333	-2.56618	5.63522e-10	3.13033e-08	--	PREDICTED: testis-specific Y-encoded-like protein 2 [Beta vulgaris subsp. vulgaris] [Beta vulgaris]	-	-	-	-	-	-	-
ncbi_104898033	348	437	467	140	171	134	11.62	15.48	14.43	5.16	5.44	4.68	13.8433	5.09333	-1.44251	5.76652e-10	3.19341e-08	GATL9	PREDICTED: probable galacturonosyltransferase-like 9 [Beta vulgaris subsp. vulgaris] [Beta vulgaris]	-	-	-	-	-	GO:0016740//transferase activity	-
ncbi_104884889	144	141	134	278	360	304	4.78	4.96	4.12	10.19	11.38	10.55	4.62	10.7067	1.21254	6.70846e-10	3.70364e-08	At4g32272	PREDICTED: UDP-sugar transporter sqv-7 [Vitis vinifera]	-	-	-	-	GO:0031224//intrinsic component of membrane	-	GO:0044763//single-organism cellular process
ncbi_104908577	7	4	1	87	174	49	0.25	0.15	0.03	3.38	5.84	1.8	0.143333	3.67333	4.67964	6.7344e-10	3.7066e-08	CYP71A2	PREDICTED: (+)-menthofuran synthase-like [Beta vulgaris subsp. vulgaris] [Beta vulgaris]	-	-	-	-	-	-	-
ncbi_104902364	421	513	467	1130	961	1033	12.27	15.63	12.59	36.35	26.62	31.47	13.4967	31.48	1.22183	7.30946e-10	4.01084e-08	PECT1	PREDICTED: ethanolamine-phosphate cytidylyltransferase-like [Beta vulgaris subsp. vulgaris] [Beta vulgaris]	Metabolism;Metabolism;Metabolism	Global and overview maps;Lipid metabolism;Metabolism of other amino acids	ko01100//Metabolic pathways;ko00564//Glycerophospholipid metabolism;ko00440//Phosphonate and phosphinate metabolism	K00967;K00967;K00967	-	-	-
ncbi_104892453	37	54	74	279	220	351	1.4	2.17	2.59	11.65	7.92	13.88	2.05333	11.15	2.441	7.75108e-10	4.24024e-08	--	PREDICTED: uncharacterized protein LOC104892453 [Beta vulgaris subsp. vulgaris] [Beta vulgaris]	-	-	-	-	-	-	-
ncbi_104890993	50	67	121	285	798	587	1.06	1.51	2.38	6.69	16.16	13.06	1.65	11.97	2.85889	8.08134e-10	4.40751e-08	--	PREDICTED: uncharacterized protein LOC104890993 isoform X1 [Beta vulgaris subsp. vulgaris] [Beta vulgaris]	-	-	-	-	-	-	-
ncbi_104908549	611	528	765	186	285	192	9.99	9.16	11.55	3.36	4.4	3.26	10.2333	3.67333	-1.47811	8.1065e-10	4.40788e-08	At4g24790	PREDICTED: protein STICHEL-like 2 [Beta vulgaris subsp. vulgaris] [Beta vulgaris]	-	-	-	-	-	GO:0016740//transferase activity	-
ncbi_104890036	2073	1511	2263	7362	6997	3524	95.87	74.09	96.85	375.81	308.1	170.38	88.9367	284.763	1.67891	8.70307e-10	4.71801e-08	VIT_06s0061g00120	glucan endo-1,3-beta-glucosidase-like precursor [Beta vulgaris subsp. vulgaris] [Beta vulgaris]	-	-	-	-	-	GO:0016798//hydrolase activity, acting on glycosyl bonds	GO:0008152//metabolic process
ncbi_104894434	405	390	419	173	192	177	9.91	10.11	9.48	4.67	4.47	4.53	9.83333	4.55667	-1.1097	9.16796e-10	4.95511e-08	SKU5	PREDICTED: monocopper oxidase-like protein SKU5 [Beta vulgaris subsp. vulgaris] [Beta vulgaris]	-	-	-	-	-	GO:0003824//catalytic activity	GO:0044710//single-organism metabolic process
ncbi_104905237	54	72	66	189	409	241	1.38	1.96	1.57	5.35	9.98	6.46	1.63667	7.26333	2.14987	9.30147e-10	5.00698e-08	PBL19	PREDICTED: probable receptor-like protein kinase At5g47070 [Beta vulgaris subsp. vulgaris] [Beta vulgaris]	-	-	-	-	-	GO:0016301//kinase activity;GO:0032550//purine ribonucleoside binding	GO:0006464//cellular protein modification process;GO:0006796//phosphate-containing compound metabolic process
ncbi_104895671	504	397	401	182	159	118	25.13	20.98	18.5	10.02	7.55	6.15	21.5367	7.90667	-1.44565	9.31958e-10	5.00698e-08	At3g43630	PREDICTED: vacuolar iron transporter homolog 4 [Beta vulgaris subsp. vulgaris] [Beta vulgaris]	-	-	-	-	GO:0031090//organelle membrane;GO:0031224//intrinsic component of membrane	-	GO:0044765//single-organism transport;GO:0055076//transition metal ion homeostasis
ncbi_104892460	4694	5484	3748	10207	12111	8745	213.45	264.37	157.71	512.3	524.33	415.72	211.843	484.117	1.19236	9.74039e-10	5.21749e-08	--	PREDICTED: glycine-rich protein A3 [Beta vulgaris subsp. vulgaris] [Beta vulgaris]	-	-	-	-	-	-	-
ncbi_104884834	0	0	0	37	101	45	0	0	0	1.46	3.45	1.7	0.001	2.20333	11.1055	9.99708e-10	5.33897e-08	FBW1	PREDICTED: F-box/kelch-repeat protein At3g23880-like [Beta vulgaris subsp. vulgaris] [Beta vulgaris]	-	-	-	-	-	-	-
ncbi_104895197	173	146	135	398	344	368	5.94	5.32	4.29	15.09	11.25	13.22	5.18333	13.1867	1.34713	1.00265e-09	5.33897e-08	At3g42630	PREDICTED: pentatricopeptide repeat-containing protein At3g42630 [Beta vulgaris subsp. vulgaris] [Beta vulgaris]	-	-	-	-	-	-	-
ncbi_104903873	69	61	69	294	243	156	3.16	2.96	2.92	14.84	10.58	7.46	3.01333	10.96	1.86282	1.03118e-09	5.47467e-08	--	agglutinin [Amaranthus caudatus]	-	-	-	-	-	-	-
ncbi_104894521	0	2	2	66	56	47	0	0.15	0.13	5.23	3.83	3.53	0.0933333	4.19667	5.49071	1.04915e-09	5.55371e-08	--	PREDICTED: PLAT domain-containing protein 2 [Beta vulgaris subsp. vulgaris] [Beta vulgaris]	-	-	-	-	-	-	-
ncbi_104890674	0	1	1	143	109	43	0	0.05	0.04	6.7	4.41	1.91	0.03	4.34	7.17659	1.13399e-09	5.98523e-08	GOLS2	PREDICTED: galactinol synthase 2 [Beta vulgaris subsp. vulgaris] [Beta vulgaris]	Metabolism	Carbohydrate metabolism	ko00052//Galactose metabolism	K18819	-	GO:0035250//UDP-galactosyltransferase activity;GO:0043169//cation binding	GO:0019318//hexose metabolic process
ncbi_104905684	76	90	128	1140	304	1279	5.51	6.92	8.59	91.3	21	97.02	7.00667	69.7733	3.31588	1.17689e-09	6.182e-08	HIPP24	PREDICTED: heavy metal-associated isoprenylated plant protein 24 [Beta vulgaris subsp. vulgaris] [Beta vulgaris]	-	-	-	-	-	-	-
MSTRG.22077	0	0	0	31	63	181	0	0	0	0.43	0.75	2.36	0.001	1.18	10.2046	1.17815e-09	6.182e-08	BAMY1	PREDICTED: uncharacterized protein LOC104903782 [Beta vulgaris subsp. vulgaris] [Beta vulgaris]	-	-	-	-	-	-	-
ncbi_104898222	611	500	876	107	187	174	38.97	33.81	51.69	7.53	11.35	11.6	41.49	10.16	-2.02986	1.18235e-09	6.18603e-08	VIT_05s0020g01820	PREDICTED: CASP-like protein 1E1 [Beta vulgaris subsp. vulgaris] [Beta vulgaris]	-	-	-	-	GO:0016020//membrane	-	-
ncbi_104899696	257	269	90	1125	1312	896	11	12.21	3.56	53.15	53.47	40.09	8.92333	48.9033	2.45428	1.21701e-09	6.34892e-08	--	Calcium-binding EF-hand [Corchorus capsularis]	-	-	-	-	GO:0044444//cytoplasmic part	-	-
ncbi_104884312	393	319	564	987	1255	1087	43.84	37.72	58.21	121.51	133.28	126.75	46.59	127.18	1.44878	1.27826e-09	6.64918e-08	LT101.2	PREDICTED: low temperature-induced protein lt101.2 [Beta vulgaris subsp. vulgaris] [Beta vulgaris]	-	-	-	-	-	-	-
MSTRG.19792	146	153	128	324	510	515	7.07	7.89	5.76	17.38	23.59	26.15	6.90667	22.3733	1.69572	1.3213e-09	6.85325e-08	--	hypothetical protein BVRB_5g123110 [Beta vulgaris subsp. vulgaris] [Beta vulgaris]	-	-	-	-	-	-	-
ncbi_104904684	1410	1194	1474	433	709	496	56.09	50.36	54.26	19.01	26.85	20.63	53.57	22.1633	-1.27325	1.33325e-09	6.89533e-08	--	Late embryogenesis abundant protein, LEA-14 [Corchorus olitorius]	-	-	-	-	-	-	-
ncbi_104895593	1737	992	1779	339	543	241	47.92	29.12	45.42	10.37	14.26	6.95	40.82	10.5267	-1.95523	1.37527e-09	7.0923e-08	Bp10	PREDICTED: L-ascorbate oxidase homolog [Beta vulgaris subsp. vulgaris] [Beta vulgaris]	-	-	-	-	-	-	-
ncbi_104886916	484	385	562	1120	1382	1813	30.97	26.12	33.28	79.1	84.2	121.28	30.1233	94.86	1.65492	1.49421e-09	7.68363e-08	At2g46140	PREDICTED: desiccation protectant protein Lea14 homolog [Beta vulgaris subsp. vulgaris] [Beta vulgaris]	-	-	-	-	-	-	-
ncbi_104895334	20	22	23	189	127	81	0.51	0.59	0.54	5.3	3.07	2.15	0.546667	3.50667	2.68137	1.70358e-09	8.73531e-08	CYP89A9	PREDICTED: cytochrome P450 89A2 [Beta vulgaris subsp. vulgaris] [Beta vulgaris]	-	-	-	-	-	GO:0016705//oxidoreductase activity, acting on paired donors, with incorporation or reduction of molecular oxygen;GO:0046872//metal ion binding	-
ncbi_104895796	807	385	531	141	179	117	36.64	18.53	22.31	7.07	7.74	5.55	25.8267	6.78667	-1.92809	1.71919e-09	8.79036e-08	PDCB1	PREDICTED: PLASMODESMATA CALLOSE-BINDING PROTEIN 1 [Beta vulgaris subsp. vulgaris] [Beta vulgaris]	-	-	-	-	-	-	-
ncbi_104888761	2612	2621	3557	979	1156	1218	55.94	59.51	70.5	23.14	23.57	27.27	61.9833	24.66	-1.32971	1.72735e-09	8.80705e-08	CSLG2	PREDICTED: cellulose synthase-like protein G2 [Beta vulgaris subsp. vulgaris] [Beta vulgaris]	-	-	-	-	-	GO:0016757//transferase activity, transferring glycosyl groups	-
ncbi_104900721	269	251	159	684	638	618	10.87	10.48	5.61	29.76	24.01	24.53	8.98667	26.1	1.53819	1.79394e-09	9.10258e-08	AIRP2	RING finger protein 141 [Morus notabilis]	-	-	-	-	-	GO:0043169//cation binding	-
ncbi_104895743	436	486	417	815	908	845	7.97	9.42	7.06	16.45	15.81	16.15	8.15	16.1367	0.985471	1.79543e-09	9.10258e-08	IRE1A	PREDICTED: serine/threonine-protein kinase/endoribonuclease IRE1a [Beta vulgaris subsp. vulgaris] [Beta vulgaris]	Genetic Information Processing	Folding, sorting and degradation	ko04141//Protein processing in endoplasmic reticulum	K08852	-	-	-
ncbi_104898912	2230	2750	1770	5355	5600	4831	43.86	57.35	32.22	116.26	104.88	99.34	44.4767	106.827	1.26415	1.82348e-09	9.21879e-08	SS1	PREDICTED: sucrose synthase [Beta vulgaris subsp. vulgaris] [Beta vulgaris]	Metabolism;Metabolism	Global and overview maps;Carbohydrate metabolism	ko01100//Metabolic pathways;ko00500//Starch and sucrose metabolism	K00695;K00695	-	GO:0035251//UDP-glucosyltransferase activity	GO:0003006//developmental process involved in reproduction;GO:0006073//cellular glucan metabolic process;GO:0006950//response to stress;GO:0009247//glycolipid biosynthetic process
ncbi_104902687	549	534	772	1789	1489	1192	25.43	26.21	33.09	91.41	65.61	57.67	28.2433	71.5633	1.34131	1.85793e-09	9.36665e-08	RTNLB8	PREDICTED: reticulon-like protein B8 [Beta vulgaris subsp. vulgaris] [Beta vulgaris]	-	-	-	-	GO:0031090//organelle membrane;GO:0031224//intrinsic component of membrane;GO:0043231//intracellular membrane-bounded organelle	-	GO:0006605//protein targeting;GO:0009891//positive regulation of biosynthetic process;GO:0043067//regulation of programmed cell death
ncbi_104908845	37869	31687	38679	14955	17746	18041	1795.2	1592.49	1696.68	782.5	800.95	894.09	1694.79	825.847	-1.03716	1.96252e-09	9.86633e-08	TIP1-3	PREDICTED: probable aquaporin TIP1-2 [Beta vulgaris subsp. vulgaris] [Beta vulgaris]	-	-	-	-	GO:0031090//organelle membrane;GO:0031224//intrinsic component of membrane;GO:0043231//intracellular membrane-bounded organelle	GO:0005372//water transmembrane transporter activity;GO:0042887//amide transmembrane transporter activity	GO:0015840//urea transport;GO:0042044//fluid transport;GO:0050896//response to stimulus
ncbi_104889287	917	860	871	2410	2133	1382	27.34	27.18	24.03	79.31	60.55	43.08	26.1833	60.98	1.21969	1.98168e-09	9.93491e-08	CYP81E8	PREDICTED: cytochrome P450 81E8-like [Beta vulgaris subsp. vulgaris] [Beta vulgaris]	-	-	-	-	-	GO:0005488//binding	-
ncbi_104904565	23	14	13	408	323	59	1.01	0.65	0.53	19.69	13.45	2.7	0.73	11.9467	4.03257	2.08073e-09	1.04025e-07	--	PREDICTED: uncharacterized protein LOC104904565 [Beta vulgaris subsp. vulgaris] [Beta vulgaris]	-	-	-	-	-	-	-
ncbi_104903832	343	289	272	1617	1159	628	12.47	11.14	9.15	64.87	40.11	23.86	10.92	42.9467	1.97557	2.11636e-09	1.05336e-07	LYM2	PREDICTED: lysM domain-containing GPI-anchored protein 2 [Beta vulgaris subsp. vulgaris] [Beta vulgaris]	-	-	-	-	-	-	-
ncbi_104895726	404	369	426	181	173	118	6.58	6.37	6.42	3.26	2.68	2.01	6.45667	2.65	-1.2848	2.11866e-09	1.05336e-07	--	PREDICTED: uncharacterized protein LOC104895726 isoform X1 [Beta vulgaris subsp. vulgaris] [Beta vulgaris]	-	-	-	-	-	-	-
ncbi_104889719	2058	1549	2067	522	786	743	45.75	36.51	42.52	12.81	16.64	17.27	41.5933	15.5733	-1.41727	2.13458e-09	1.05835e-07	BHLH62	PREDICTED: transcription factor bHLH78 [Beta vulgaris subsp. vulgaris] [Beta vulgaris]	-	-	-	-	-	-	-
ncbi_104901746	75	69	97	280	361	179	2.31	2.25	2.76	9.5	10.57	5.75	2.44	8.60667	1.81857	2.2518e-09	1.1134e-07	HHP2	PREDICTED: heptahelical transmembrane protein 2 [Beta vulgaris subsp. vulgaris] [Beta vulgaris]	-	-	-	-	-	-	-
ncbi_104900542	705	651	812	343	407	312	16.75	16.39	17.85	8.99	9.2	7.75	16.9967	8.64667	-0.975036	2.31273e-09	1.1404e-07	--	PREDICTED: vacuolar protein 8 [Ziziphus jujuba]	-	-	-	-	-	-	-
ncbi_104903722	2	2	2	1530	0	1299	0.04	0.04	0.04	30.88	0	24.82	0.04	18.5667	8.8585	2.53883e-09	1.24522e-07	At4g29180	PREDICTED: probable LRR receptor-like serine/threonine-protein kinase At1g05700 [Vitis vinifera]	-	-	-	-	-	GO:0004672//protein kinase activity	-
ncbi_104895841	224	245	251	90	78	54	10.68	12.39	11.07	4.74	3.54	2.69	11.38	3.65667	-1.6379	2.53915e-09	1.24522e-07	--	PREDICTED: early nodulin-like protein 1 [Beta vulgaris subsp. vulgaris] [Beta vulgaris]	-	-	-	-	-	-	-
ncbi_104905768	1822	1889	1822	2850	3210	2399	32.51	35.73	30.08	56.13	54.53	44.75	32.7733	51.8033	0.660523	2.63662e-09	1.28951e-07	IQD32	PREDICTED: protein IQ-DOMAIN 32 [Beta vulgaris subsp. vulgaris] [Beta vulgaris]	-	-	-	-	-	-	-
ncbi_104900375	173	198	144	404	973	742	5.41	6.57	4.17	13.95	28.99	24.27	5.38333	22.4033	2.05714	2.75176e-09	1.34217e-07	BGLU44	PREDICTED: beta-glucosidase 44 [Beta vulgaris subsp. vulgaris] [Beta vulgaris]	Metabolism;Metabolism;Metabolism;Metabolism;Metabolism	Global and overview maps;Global and overview maps;Biosynthesis of other secondary metabolites;Carbohydrate metabolism;Metabolism of other amino acids	ko01100//Metabolic pathways;ko01110//Biosynthesis of secondary metabolites;ko00940//Phenylpropanoid biosynthesis;ko00500//Starch and sucrose metabolism;ko00460//Cyanoamino acid metabolism	K05350;K05350;K05350;K05350;K05350	-	-	-
ncbi_104890181	888	1105	1365	96	293	69	30.73	40.54	43.71	3.67	9.65	2.5	38.3267	5.27333	-2.86156	2.80548e-09	1.36468e-07	FACT	PREDICTED: omega-hydroxypalmitate O-feruloyl transferase [Beta vulgaris subsp. vulgaris] [Beta vulgaris]	Metabolism	Lipid metabolism	ko00073//Cutin, suberine and wax biosynthesis	K15400	-	GO:0016747//transferase activity, transferring acyl groups other than amino-acyl groups	-
ncbi_104900025	2445	2888	3472	1116	1369	751	86.12	107.85	113.17	43.39	45.91	27.65	102.38	38.9833	-1.393	2.85072e-09	1.38295e-07	TUBB8	PREDICTED: tubulin beta-1 chain [Beta vulgaris subsp. vulgaris] [Beta vulgaris]	Cellular Processes	Transport and catabolism	ko04145//Phagosome	K07375	GO:0015630//microtubule cytoskeleton;GO:0032991//macromolecular complex	GO:0005198//structural molecule activity;GO:0017111//nucleoside-triphosphatase activity;GO:0032550//purine ribonucleoside binding	GO:0043623//cellular protein complex assembly;GO:0044763//single-organism cellular process
ncbi_104898667	4358	4820	4977	7422	10573	7727	179.65	210.64	189.84	337.69	414.96	332.99	193.377	361.88	0.904098	2.93976e-09	1.41923e-07	CP29B	PREDICTED: RNA-binding protein CP29B, chloroplastic [Beta vulgaris subsp. vulgaris] [Beta vulgaris]	-	-	-	-	-	-	-
ncbi_104897723	2211	5110	1133	26878	17244	21766	149.73	366.88	71	2009.09	1111.84	1540.99	195.87	1553.97	2.98799	2.94129e-09	1.41923e-07	LIR1	PREDICTED: light-regulated protein [Beta vulgaris subsp. vulgaris] [Beta vulgaris]	-	-	-	-	-	-	-
ncbi_104887719	1090	1095	711	2307	2490	2651	63.92	68.08	38.58	149.33	139.03	162.53	56.86	150.297	1.40233	2.98893e-09	1.43836e-07	--	PREDICTED: uncharacterized protein LOC104887719 [Beta vulgaris subsp. vulgaris] [Beta vulgaris]	-	-	-	-	-	-	-
ncbi_104898035	545	405	440	996	1139	726	7.21	5.68	5.39	14.54	14.34	10.04	6.09333	12.9733	1.09025	3.40429e-09	1.63388e-07	ISE2	PREDICTED: DExH-box ATP-dependent RNA helicase DExH15 chloroplastic [Beta vulgaris subsp. vulgaris] [Beta vulgaris]	-	-	-	-	GO:0009532//plastid stroma;GO:0036464//cytoplasmic ribonucleoprotein granule	GO:0004386//helicase activity;GO:0032550//purine ribonucleoside binding;GO:0042623//ATPase activity, coupled	GO:0003006//developmental process involved in reproduction;GO:0009451//RNA modification;GO:0010496//intercellular transport;GO:0010608//posttranscriptional regulation of gene expression;GO:0016458//gene silencing
ncbi_104903245	183	144	108	508	476	327	3.08	2.57	1.68	9.45	7.63	5.76	2.44333	7.61333	1.63968	3.43668e-09	1.64504e-07	ABCA2	PREDICTED: ABC transporter A family member 2 [Beta vulgaris subsp. vulgaris] [Beta vulgaris]	-	-	-	-	-	-	-
ncbi_104898913	240	229	275	705	573	448	7.06	7.14	7.48	22.88	16.04	13.77	7.22667	17.5633	1.28116	3.60628e-09	1.72164e-07	At4g02290	PREDICTED: endoglucanase 17 [Beta vulgaris subsp. vulgaris] [Beta vulgaris]	-	-	-	-	-	GO:0004553//hydrolase activity, hydrolyzing O-glycosyl compounds	GO:0030243//cellulose metabolic process
ncbi_104894915	70	101	101	694	455	243	5.77	8.83	7.71	63.15	35.71	20.94	7.43667	39.9333	2.42487	3.73645e-09	1.77906e-07	--	late embryogenesis abundant protein group 8 protein [Arachis hypogaea]	-	-	-	-	-	-	-
ncbi_104887228	365	431	564	107	142	145	7.7	9.64	11.01	2.49	2.85	3.2	9.45	2.84667	-1.73104	3.78705e-09	1.7984e-07	RLK902	PREDICTED: probable inactive receptor kinase At5g16590 [Beta vulgaris subsp. vulgaris] [Beta vulgaris]	-	-	-	-	-	-	-
ncbi_104891740	208	272	186	680	650	978	4.41	6.09	3.51	15.77	12.82	21.4	4.67	16.6633	1.83518	3.8665e-09	1.8313e-07	ISA3	PREDICTED: isoamylase 3, chloroplastic isoform X1 [Beta vulgaris subsp. vulgaris] [Beta vulgaris]	Metabolism;Metabolism;Metabolism	Global and overview maps;Global and overview maps;Carbohydrate metabolism	ko01100//Metabolic pathways;ko01110//Biosynthesis of secondary metabolites;ko00500//Starch and sucrose metabolism	K01214;K01214;K01214	GO:0009532//plastid stroma;GO:0043036//starch grain	GO:0004133//glycogen debranching enzyme activity;GO:0016798//hydrolase activity, acting on glycosyl bonds;GO:0043167//ion binding	GO:0005982//starch metabolic process;GO:0071555//cell wall organization
ncbi_104889700	18	4	8	354	194	60	0.81	0.19	0.33	17.56	8.3	2.82	0.443333	9.56	4.43055	3.92464e-09	1.85396e-07	Os04g0338000	PREDICTED: probable aldo-keto reductase 5 [Beta vulgaris subsp. vulgaris] [Beta vulgaris]	-	-	-	-	-	GO:0004033//aldo-keto reductase (NADP) activity	GO:0044710//single-organism metabolic process
ncbi_104889517	3391	3939	2753	8979	7635	10564	105.85	130.37	79.52	309.39	226.92	344.77	105.247	293.693	1.48054	4.13691e-09	1.94911e-07	BBD1	PREDICTED: bifunctional nuclease 1 [Beta vulgaris subsp. vulgaris] [Beta vulgaris]	-	-	-	-	-	-	-
ncbi_104902797	319	251	296	764	695	477	11.12	9.28	9.55	29.39	23.06	17.38	9.98333	23.2767	1.22129	4.24991e-09	1.99713e-07	At5g35735	PREDICTED: cytochrome b561 and DOMON domain-containing protein At5g35735 [Beta vulgaris subsp. vulgaris] [Beta vulgaris]	-	-	-	-	GO:0016020//membrane	-	GO:0006952//defense response;GO:0008152//metabolic process;GO:0044763//single-organism cellular process;GO:0050794//regulation of cellular process;GO:0051707//response to other organism;GO:0051716//cellular response to stimulus
ncbi_104884811	1105	869	1139	424	542	469	31.84	26.55	30.37	13.49	14.87	14.13	29.5867	14.1633	-1.06279	4.51689e-09	2.11706e-07	VAB	PREDICTED: VAN3-binding protein [Beta vulgaris subsp. vulgaris] [Beta vulgaris]	-	-	-	-	-	-	-
ncbi_104904315	553	491	462	1183	1757	863	15.73	14.94	12.27	37.34	48.03	25.83	14.3133	37.0667	1.37276	4.60778e-09	2.15405e-07	--	Zinc finger, RING/FYVE/PHD-type [Cynara cardunculus var. scolymus] [Cynara cardunculus]	-	-	-	-	-	-	-
ncbi_104889985	1465	1135	1380	728	738	625	33.91	27.85	29.55	18.6	16.26	15.12	30.4367	16.66	-0.869422	4.69552e-09	2.18938e-07	DTX42	PREDICTED: protein DETOXIFICATION 42 [Beta vulgaris subsp. vulgaris] [Beta vulgaris]	-	-	-	-	GO:0031224//intrinsic component of membrane	GO:0015291//secondary active transmembrane transporter activity	GO:0019758//glycosinolate biosynthetic process;GO:0044765//single-organism transport
ncbi_104891487	478	441	476	73	172	66	16.91	16.54	15.58	2.85	5.79	2.44	16.3433	3.69333	-2.14571	4.74899e-09	2.20859e-07	ZHD1	PREDICTED: zinc-finger homeodomain protein 1-like [Beta vulgaris subsp. vulgaris] [Beta vulgaris]	-	-	-	-	-	-	-
ncbi_104901745	10961	10013	13619	4628	6580	4722	106.25	102.59	121.77	49.76	61.06	48.24	110.203	53.02	-1.05556	4.94433e-09	2.29351e-07	TSS	PREDICTED: protein TSS isoform X1 [Beta vulgaris subsp. vulgaris] [Beta vulgaris]	-	-	-	-	-	-	-
ncbi_104902163	4802	4661	5185	2515	3217	2599	139.3	143.34	139.18	80.53	88.85	78.82	140.607	82.7333	-0.765124	5.08868e-09	2.3544e-07	HCF101	PREDICTED: fe-S cluster assembly factor HCF101, chloroplastic [Beta vulgaris subsp. vulgaris] [Beta vulgaris]	-	-	-	-	GO:0009532//plastid stroma	-	GO:0005982//starch metabolic process;GO:0005984//disaccharide metabolic process;GO:0006090//pyruvate metabolic process;GO:0006739//NADP metabolic process;GO:0006779//porphyrin-containing compound biosynthetic process;GO:0009658//chloroplast organization;GO:0009668//plastid membrane organization;GO:0009893//positive regulation of metabolic process;GO:0016072//rRNA metabolic process;GO:0016109//tet…
ncbi_104884578	8	15	24	233	86	177	0.41	0.82	1.14	13.25	4.22	9.53	0.79	9	3.51	5.11277e-09	2.35948e-07	CYB561A	PREDICTED: transmembrane ascorbate ferrireductase 1-like [Beta vulgaris subsp. vulgaris] [Beta vulgaris]	-	-	-	-	-	-	-
ncbi_104899711	1873	1730	1391	3317	3312	2731	118.65	116.18	81.54	231.93	199.76	180.86	105.457	204.183	0.953215	5.13985e-09	2.36591e-07	At1g54070	PREDICTED: dormancy-associated protein homolog 4 [Beta vulgaris subsp. vulgaris] [Beta vulgaris]	-	-	-	-	-	-	-
ncbi_104901654	2224	1922	2379	3282	4533	3765	109.82	100.62	108.7	178.88	213.12	194.36	106.38	195.453	0.877597	5.17402e-09	2.37556e-07	TIFY10B	PREDICTED: protein TIFY 10b [Beta vulgaris subsp. vulgaris] [Beta vulgaris]	Environmental Information Processing	Signal transduction	ko04075//Plant hormone signal transduction	K13464	-	-	-
ncbi_104905467	572	616	586	283	324	224	25.07	28.62	23.76	13.69	13.52	10.26	25.8167	12.49	-1.04753	5.24493e-09	2.40199e-07	UPP	PREDICTED: uracil phosphoribosyltransferase [Beta vulgaris subsp. vulgaris] [Beta vulgaris]	Metabolism;Metabolism	Global and overview maps;Nucleotide metabolism	ko01100//Metabolic pathways;ko00240//Pyrimidine metabolism	K00761;K00761	GO:0009532//plastid stroma	GO:0016763//transferase activity, transferring pentosyl groups;GO:0032550//purine ribonucleoside binding	GO:0006222//UMP biosynthetic process;GO:0043100//pyrimidine nucleobase salvage
ncbi_104897361	549	453	570	1024	1698	962	20.04	17.47	19.2	41.16	58.82	36.67	18.9033	45.55	1.26881	5.26059e-09	2.40305e-07	--	PREDICTED: uncharacterized protein LOC104897361 isoform X1 [Beta vulgaris subsp. vulgaris] [Beta vulgaris]	-	-	-	-	-	-	-
ncbi_104901815	4174	5427	3127	10164	13197	10046	201.39	277.6	139.61	541.29	606.24	506.73	206.2	551.42	1.41911	5.3045e-09	2.41067e-07	TIL	PREDICTED: temperature-induced lipocalin-1 [Beta vulgaris subsp. vulgaris] [Beta vulgaris]	-	-	-	-	-	-	GO:0051234//establishment of localization
ncbi_104884473	1406	894	1338	4909	7074	2309	37.43	25.23	32.96	144.23	179.29	64.26	31.8733	129.26	2.01985	5.30791e-09	2.41067e-07	STP13	PREDICTED: sugar transport protein 13 [Beta vulgaris subsp. vulgaris] [Beta vulgaris]	-	-	-	-	GO:0031224//intrinsic component of membrane	GO:0016628//oxidoreductase activity, acting on the CH-CH group of donors, NAD or NADP as acceptor;GO:0022857//transmembrane transporter activity	GO:0044710//single-organism metabolic process;GO:0044763//single-organism cellular process;GO:0044765//single-organism transport
ncbi_104883737	1371	1074	1615	528	700	491	38.19	32.06	42.03	16.21	18.9	14.51	37.4267	16.54	-1.17811	5.31747e-09	2.41067e-07	KAS1	PREDICTED: 3-oxoacyl-[acyl-carrier-protein] synthase I, chloroplastic [Beta vulgaris subsp. vulgaris] [Beta vulgaris]	Metabolism;Metabolism;Metabolism;Metabolism	Global and overview maps;Global and overview maps;Lipid metabolism;Metabolism of cofactors and vitamins	ko01100//Metabolic pathways;ko01212//Fatty acid metabolism;ko00061//Fatty acid biosynthesis;ko00780//Biotin metabolism	K09458;K09458;K09458;K09458	-	GO:0016746//transferase activity, transferring acyl groups	GO:0006631//fatty acid metabolic process
ncbi_104883173	1148	1004	1047	601	541	445	22.41	20.78	18.91	12.95	10.06	9.08	20.7	10.6967	-0.952469	5.35608e-09	2.42208e-07	HSP90-6	PREDICTED: heat shock protein 90-6, mitochondrial [Beta vulgaris subsp. vulgaris] [Beta vulgaris]	Organismal Systems;Genetic Information Processing	Environmental adaptation;Folding, sorting and degradation	ko04626//Plant-pathogen interaction;ko04141//Protein processing in endoplasmic reticulum	K09487;K09487	GO:0009532//plastid stroma;GO:0030312//external encapsulating structure	GO:0005515//protein binding	GO:0044267//cellular protein metabolic process;GO:0050896//response to stimulus
ncbi_104900783	2240	2120	2913	672	1142	858	115.31	115.7	138.75	38.18	55.97	46.17	123.253	46.7733	-1.39787	5.48604e-09	2.47463e-07	PPD3	PREDICTED: psbP domain-containing protein 3, chloroplastic isoform X1 [Beta vulgaris subsp. vulgaris] [Beta vulgaris]	-	-	-	-	GO:0044425//membrane part	-	-
ncbi_104883456	66	9	39	591	358	285	4.09	0.59	2.24	40.42	21.12	18.46	2.30667	26.6667	3.53116	5.8996e-09	2.65452e-07	--	PREDICTED: uncharacterized protein DDB_G0283357 [Beta vulgaris subsp. vulgaris] [Beta vulgaris]	-	-	-	-	-	-	-
ncbi_104893507	224	212	316	38	31	6	11.11	11.13	14.51	2.09	1.45	0.31	12.25	1.28333	-3.25481	5.97568e-09	2.68205e-07	XTH23	PREDICTED: probable xyloglucan endotransglucosylase/hydrolase protein 23 [Beta vulgaris subsp. vulgaris] [Beta vulgaris]	Environmental Information Processing	Signal transduction	ko04075//Plant hormone signal transduction	K14504	GO:0005576//extracellular region;GO:0030312//external encapsulating structure	GO:0016758//transferase activity, transferring hexosyl groups;GO:0016787//hydrolase activity	GO:0044042//glucan metabolic process;GO:0045229//external encapsulating structure organization
ncbi_104908566	589	479	548	251	259	249	16.64	14.35	14.33	7.83	6.97	7.36	15.1067	7.38667	-1.03219	6.09873e-09	2.73047e-07	abhd17c	PREDICTED: protein ABHD17B [Beta vulgaris subsp. vulgaris] [Beta vulgaris]	Metabolism	Lipid metabolism	ko00062//Fatty acid elongation	K01076	-	-	-
ncbi_104883340	4294	3563	9324	1245	1490	1114	252.35	221.98	507.03	80.76	83.37	68.44	327.12	77.5233	-2.07712	6.20148e-09	2.76958e-07	--	PREDICTED: jasmonate-induced protein homolog [Beta vulgaris subsp. vulgaris] [Beta vulgaris]	-	-	-	-	-	-	-
ncbi_104908565	2928	3232	2992	6349	5493	6538	103.46	121.07	97.82	247.61	184.79	241.5	107.45	224.633	1.06391	6.24451e-09	2.7819e-07	CATHB2	PREDICTED: cathepsin B-like [Beta vulgaris subsp. vulgaris] [Beta vulgaris]	-	-	-	-	-	-	-
ncbi_104889073	1633	1517	1572	2699	2752	2009	42.93	42.28	38.24	78.31	68.88	55.21	41.15	67.4667	0.713282	6.36088e-09	2.82674e-07	LARP6B	PREDICTED: la-related protein 6B [Beta vulgaris subsp. vulgaris] [Beta vulgaris]	-	-	-	-	GO:0032991//macromolecular complex;GO:0043231//intracellular membrane-bounded organelle	GO:0003676//nucleic acid binding	GO:0010467//gene expression
ncbi_104896205	191	121	180	413	1035	539	7.91	5.31	6.9	18.89	40.83	23.35	6.70667	27.69	2.0457	6.43103e-09	2.85088e-07	PER12	PREDICTED: peroxidase 12 [Beta vulgaris subsp. vulgaris] [Beta vulgaris]	Metabolism;Metabolism;Metabolism	Global and overview maps;Global and overview maps;Biosynthesis of other secondary metabolites	ko01100//Metabolic pathways;ko01110//Biosynthesis of secondary metabolites;ko00940//Phenylpropanoid biosynthesis	K00430;K00430;K00430	-	-	-
ncbi_104888510	748	603	269	2603	2555	1734	20.17	17.09	6.77	76.12	64.47	49.19	14.6767	63.26	2.10777	6.50663e-09	2.8773e-07	INT1	PREDICTED: inositol transporter 1 isoform X1 [Beta vulgaris subsp. vulgaris] [Beta vulgaris]	-	-	-	-	GO:0031224//intrinsic component of membrane	GO:0022857//transmembrane transporter activity	GO:0044763//single-organism cellular process;GO:0051234//establishment of localization
ncbi_104895573	776	616	756	364	311	259	16.77	13.67	15.23	8.5	6.47	5.98	15.2233	6.98333	-1.1243	6.61151e-09	2.91652e-07	--	PREDICTED: uncharacterized protein LOC104895573 isoform X1 [Beta vulgaris subsp. vulgaris] [Beta vulgaris]	-	-	-	-	-	-	-
ncbi_104901225	649	617	706	216	346	246	27.35	27.43	27.39	10.08	14.11	11.06	27.39	11.75	-1.22099	6.84932e-09	3.01404e-07	FAH1	PREDICTED: dihydroceramide fatty acyl 2-hydroxylase FAH1 isoform X1 [Beta vulgaris subsp. vulgaris] [Beta vulgaris]	-	-	-	-	-	GO:0003824//catalytic activity	GO:0006631//fatty acid metabolic process
MSTRG.4832	3	1	1	25	63	528	0.2	0.07	0.06	1.83	3.99	36.68	0.11	14.1667	7.00885	7.07856e-09	3.10732e-07	--	-	-	-	-	-	-	-	-
ncbi_104899444	108	57	83	302	253	230	3.35	1.87	2.38	10.34	7.47	7.46	2.53333	8.42333	1.73335	7.16334e-09	3.13688e-07	PED1	PREDICTED: 3-ketoacyl-CoA thiolase 2, peroxisomal [Beta vulgaris subsp. vulgaris] [Beta vulgaris]	Metabolism;Metabolism;Cellular Processes;Metabolism;Metabolism;Metabolism;Metabolism;Metabolism	Global and overview maps;Global and overview maps;Transport and catabolism;Global and overview maps;Amino acid metabolism;Lipid metabolism;Lipid metabolism;Lipid metabolism	ko01100//Metabolic pathways;ko01110//Biosynthesis of secondary metabolites;ko04146//Peroxisome;ko01212//Fatty acid metabolism;ko00280//Valine, leucine and isoleucine degradation;ko00071//Fatty acid degradation;ko00592//alpha-Linolenic acid metabolism;ko01040//Biosynthesis of unsaturated fatty acids	K07513;K07513;K07513;K07513;K07513;K07513;K07513;K07513	GO:0042579//microbody	GO:0016408//C-acyltransferase activity	GO:0006633//fatty acid biosynthetic process;GO:0009411//response to UV;GO:0009813//flavonoid biosynthetic process;GO:0034285//response to disaccharide
ncbi_104890428	2824	2815	2417	5986	4788	4986	44.72	47.26	35.42	104.64	72.19	82.55	42.4667	86.46	1.0257	7.18342e-09	3.13804e-07	SEC	PREDICTED: probable UDP-N-acetylglucosamine--peptide N-acetylglucosaminyltransferase SEC [Beta vulgaris subsp. vulgaris] [Beta vulgaris]	Metabolism	Glycan biosynthesis and metabolism	ko00514//Other types of O-glycan biosynthesis	K09667	-	GO:0016740//transferase activity	GO:0006486//protein glycosylation;GO:0044707//single-multicellular organism process
ncbi_104908364	886	898	774	1948	1793	1305	19.67	21.14	15.9	47.74	37.97	30.29	18.9033	38.6667	1.03245	7.50373e-09	3.27003e-07	AAE17	PREDICTED: probable acyl-activating enzyme 17, peroxisomal isoform X1 [Beta vulgaris subsp. vulgaris] [Beta vulgaris]	-	-	-	-	-	-	-
ncbi_104887690	1869	1579	1932	841	1131	830	29.78	26.67	28.48	14.78	17.15	13.83	28.31	15.2533	-0.892187	8.2182e-09	3.57274e-07	RGA2	NB-ARC domain-containing protein/LRR_8 domain-containing protein [Cephalotus follicularis]	-	-	-	-	-	-	-
ncbi_104894976	29	13	14	106	123	84	1.27	0.61	0.57	5.14	5.15	3.86	0.816667	4.71667	2.52995	8.65885e-09	3.74716e-07	--	PREDICTED: light-inducible protein CPRF2 [Beta vulgaris subsp. vulgaris] [Beta vulgaris]	-	-	-	-	-	-	-
ncbi_104897746	1158	953	713	3054	2108	2730	33.02	28.81	18.81	96.12	57.23	81.38	26.88	78.2433	1.54143	8.66106e-09	3.74716e-07	--	PREDICTED: BRO1 domain-containing protein BROX homolog [Juglans regia]	-	-	-	-	-	-	-
ncbi_104898671	494	283	211	1563	1611	831	27.46	16.67	10.85	95.85	85.22	48.28	18.3267	76.45	2.06057	9.24474e-09	3.98133e-07	GST	PREDICTED: glutathione S-transferase [Beta vulgaris subsp. vulgaris] [Beta vulgaris]	Metabolism	Metabolism of other amino acids	ko00480//Glutathione metabolism	K00799	-	-	-
ncbi_104889253	4565	4364	4326	7034	7301	5443	91.3	92.52	79.5	154.62	138.08	114.51	87.7733	135.737	0.628956	9.24656e-09	3.98133e-07	BLH3	PREDICTED: BEL1-like homeodomain protein 3 isoform X1 [Beta vulgaris subsp. vulgaris] [Beta vulgaris]	-	-	-	-	-	-	-
ncbi_104901907	2196	1973	1219	5295	5425	3752	52.93	50.42	27.19	140.88	124.5	94.55	43.5133	119.977	1.46322	9.58942e-09	4.1191e-07	--	PREDICTED: F-box/LRR-repeat protein 14 [Beta vulgaris subsp. vulgaris] [Beta vulgaris]	-	-	-	-	-	-	-
ncbi_104890163	1514	1200	1261	2142	2308	1828	20.45	17.18	15.74	31.91	29.64	25.79	17.79	29.1133	0.710614	9.68334e-09	4.14954e-07	IP5P15	PREDICTED: type II inositol polyphosphate 5-phosphatase 15 isoform X1 [Beta vulgaris subsp. vulgaris] [Beta vulgaris]	-	-	-	-	-	-	-
MSTRG.21297	188	168	114	422	426	403	5.69	5.39	3.19	14.1	12.28	12.75	4.75667	13.0433	1.45529	9.89979e-09	4.23222e-07	--	ethylene-responsive/regulated nuclear protein [Corchorus olitorius]	-	-	-	-	-	-	-
ncbi_104906217	50	41	28	206	202	112	1.49	1.3	0.77	6.78	5.73	3.49	1.18667	5.33333	2.16812	1.06587e-08	4.54587e-07	AVT1I	PREDICTED: vacuolar amino acid transporter 1 [Beta vulgaris subsp. vulgaris] [Beta vulgaris]	-	-	-	-	GO:0031224//intrinsic component of membrane	-	-
ncbi_104890492	50	42	49	253	290	110	2.2	1.96	1.99	12.28	12.14	5.06	2.05	9.82667	2.26108	1.07557e-08	4.57639e-07	DODA	PREDICTED: 4,5-DOPA dioxygenase extradiol [Beta vulgaris subsp. vulgaris] [Beta vulgaris]	Metabolism	Biosynthesis of other secondary metabolites	ko00965//Betalain biosynthesis	K15777	-	-	-
ncbi_104906530	306	301	292	741	628	493	9.35	9.75	8.26	25	18.28	15.75	9.12	19.6767	1.10938	1.08013e-08	4.58496e-07	BCE2	PREDICTED: lipoamide acyltransferase component of branched-chain alpha-keto acid dehydrogenase complex, mitochondrial [Beta vulgaris subsp. vulgaris] [Beta vulgaris]	Metabolism;Metabolism;Metabolism;Metabolism	Global and overview maps;Global and overview maps;Amino acid metabolism;Carbohydrate metabolism	ko01100//Metabolic pathways;ko01110//Biosynthesis of secondary metabolites;ko00280//Valine, leucine and isoleucine degradation;ko00640//Propanoate metabolism	K09699;K09699;K09699;K09699	GO:0005739//mitochondrion	GO:0005488//binding;GO:0016747//transferase activity, transferring acyl groups other than amino-acyl groups	GO:0006631//fatty acid metabolic process
ncbi_104907248	249	171	103	763	749	490	24.72	18	9.46	83.61	70.8	50.86	17.3933	68.4233	1.97595	1.0941e-08	4.6333e-07	--	2-nonaprenyl-3-methyl-6-methoxy-1,4-benzoquinol hydroxylase [Theobroma cacao]	-	-	-	-	-	-	-
ncbi_104902105	7	16	5	166	89	74	0.55	1.34	0.36	14.44	6.68	6.1	0.75	9.07333	3.59667	1.11376e-08	4.70552e-07	--	PREDICTED: uncharacterized protein LOC104902105 [Beta vulgaris subsp. vulgaris] [Beta vulgaris]	-	-	-	-	-	-	-
ncbi_104890340	72	69	44	273	194	305	1.52	1.54	0.86	6.34	3.87	6.72	1.30667	5.64333	2.11066	1.13345e-08	4.77748e-07	--	PREDICTED: glycine-rich domain-containing protein 1 isoform X1 [Beta vulgaris subsp. vulgaris] [Beta vulgaris]	-	-	-	-	-	-	-
ncbi_104901645	6022	6812	7985	3033	3713	3247	290.51	348.38	356.42	161.49	170.53	163.74	331.77	165.253	-1.0055	1.20012e-08	5.04666e-07	CPN20	PREDICTED: 20 kDa chaperonin, chloroplastic [Beta vulgaris subsp. vulgaris] [Beta vulgaris]	-	-	-	-	GO:0005576//extracellular region;GO:0009526//plastid envelope;GO:0009532//plastid stroma;GO:0044434//chloroplast part	GO:0046914//transition metal ion binding	GO:0000097//sulfur amino acid biosynthetic process;GO:0003006//developmental process involved in reproduction;GO:0006006//glucose metabolic process;GO:0006090//pyruvate metabolic process;GO:0006970//response to osmotic stress;GO:0009657//plastid organization;GO:0044267//cellular protein metabolic process;GO:2000379//positive regulation of reactive oxygen species metabolic process
ncbi_104887314	1110	866	907	459	534	349	50.84	42.05	38.44	23.2	23.29	16.71	43.7767	21.0667	-1.0552	1.26916e-08	5.32454e-07	PIP1-5	PREDICTED: probable aquaporin PIP1-5 [Beta vulgaris subsp. vulgaris] [Beta vulgaris]	-	-	-	-	GO:0031224//intrinsic component of membrane	-	GO:0051234//establishment of localization
ncbi_104898862	816	431	551	2220	1899	1226	19.84	11.11	12.39	59.57	43.95	31.16	14.4467	44.8933	1.63576	1.30321e-08	5.45468e-07	VSR6	PREDICTED: vacuolar-sorting receptor 7 [Beta vulgaris subsp. vulgaris] [Beta vulgaris]	-	-	-	-	-	-	-
ncbi_104903998	921	548	788	286	230	247	39.9	25.17	31.59	13.68	9.49	11.19	32.22	11.4533	-1.49219	1.39107e-08	5.80894e-07	Aqp4	PREDICTED: aquaporin AQPAe.a [Beta vulgaris subsp. vulgaris] [Beta vulgaris]	-	-	-	-	-	-	-
ncbi_104889547	1073	767	827	1647	1681	1644	34.72	26.31	24.76	58.82	51.79	55.61	28.5967	55.4067	0.954213	1.5086e-08	6.28516e-07	CYP98A2	PREDICTED: cytochrome P450 98A2 [Beta vulgaris subsp. vulgaris] [Beta vulgaris]	Metabolism;Metabolism;Metabolism;Metabolism;Metabolism	Global and overview maps;Global and overview maps;Biosynthesis of other secondary metabolites;Biosynthesis of other secondary metabolites;Biosynthesis of other secondary metabolites	ko01100//Metabolic pathways;ko01110//Biosynthesis of secondary metabolites;ko00940//Phenylpropanoid biosynthesis;ko00941//Flavonoid biosynthesis;ko00945//Stilbenoid, diarylheptanoid and gingerol biosynthesis	K09754;K09754;K09754;K09754;K09754	GO:0031224//intrinsic component of membrane;GO:0043231//intracellular membrane-bounded organelle	GO:0004497//monooxygenase activity;GO:0005515//protein binding;GO:0046906//tetrapyrrole binding;GO:0046914//transition metal ion binding	GO:0006950//response to stress;GO:0009699//phenylpropanoid biosynthetic process;GO:0009812//flavonoid metabolic process;GO:0009891//positive regulation of biosynthetic process
ncbi_104898212	232	152	178	1966	908	485	7.06	4.9	5.01	66.05	26.31	15.43	5.65667	35.93	2.66716	1.53337e-08	6.37359e-07	At3g08860	PREDICTED: alanine--glyoxylate aminotransferase 2 homolog 3, mitochondrial [Beta vulgaris subsp. vulgaris] [Beta vulgaris]	Metabolism;Metabolism;Metabolism;Metabolism;Metabolism;Metabolism	Global and overview maps;Global and overview maps;Amino acid metabolism;Amino acid metabolism;Amino acid metabolism;Amino acid metabolism	ko01100//Metabolic pathways;ko01110//Biosynthesis of secondary metabolites;ko00270//Cysteine and methionine metabolism;ko00260//Glycine, serine and threonine metabolism;ko00280//Valine, leucine and isoleucine degradation;ko00250//Alanine, aspartate and glutamate metabolism	K00827;K00827;K00827;K00827;K00827;K00827	-	GO:0008483//transaminase activity;GO:0043168//anion binding	-
ncbi_104891124	820	769	1026	419	389	370	18.16	18.05	21.02	10.24	8.2	8.57	19.0767	9.00333	-1.08328	1.5413e-08	6.39177e-07	At5g28300	PREDICTED: trihelix transcription factor GTL2 [Beta vulgaris subsp. vulgaris] [Beta vulgaris]	-	-	-	-	-	-	-
ncbi_104903592	5329	5649	5259	9179	8843	9106	212.3	238.58	193.86	403.61	335.42	379.25	214.913	372.76	0.794492	1.60454e-08	6.63872e-07	hsp16.9A	peroxisomal small heat shock protein [Medicago truncatula]	-	-	-	-	-	-	-
ncbi_104907820	206	123	194	396	472	382	8.55	5.41	7.45	18.14	18.65	16.57	7.13667	17.7867	1.31747	1.6098e-08	6.64522e-07	LDHA	PREDICTED: L-lactate dehydrogenase B [Beta vulgaris subsp. vulgaris] [Beta vulgaris]	Metabolism;Metabolism;Metabolism;Metabolism;Metabolism;Metabolism	Global and overview maps;Global and overview maps;Carbohydrate metabolism;Amino acid metabolism;Carbohydrate metabolism;Carbohydrate metabolism	ko01100//Metabolic pathways;ko01110//Biosynthesis of secondary metabolites;ko00010//Glycolysis / Gluconeogenesis;ko00270//Cysteine and methionine metabolism;ko00620//Pyruvate metabolism;ko00640//Propanoate metabolism	K00016;K00016;K00016;K00016;K00016;K00016	GO:0016020//membrane;GO:0044444//cytoplasmic part	GO:0004457//lactate dehydrogenase activity	GO:0005975//carbohydrate metabolic process;GO:0006090//pyruvate metabolic process
ncbi_104897537	462	411	423	184	197	111	15.36	14.73	12.88	6.72	6.06	3.8	14.3233	5.52667	-1.37389	1.6222e-08	6.68108e-07	SPL13B	PREDICTED: squamosa promoter-binding-like protein 16 [Beta vulgaris subsp. vulgaris] [Beta vulgaris]	-	-	-	-	-	-	-
ncbi_104900289	1320	1130	1572	2784	2971	1957	39.13	35.51	43.12	91.09	83.85	60.65	39.2533	78.53	1.00043	1.6762e-08	6.88773e-07	CYP73A16	PREDICTED: trans-cinnamate 4-monooxygenase [Beta vulgaris subsp. vulgaris] [Beta vulgaris]	Metabolism;Metabolism;Metabolism;Metabolism;Metabolism;Metabolism;Metabolism	Global and overview maps;Global and overview maps;Biosynthesis of other secondary metabolites;Biosynthesis of other secondary metabolites;Amino acid metabolism;Metabolism of cofactors and vitamins;Biosynthesis of other secondary metabolites	ko01100//Metabolic pathways;ko01110//Biosynthesis of secondary metabolites;ko00940//Phenylpropanoid biosynthesis;ko00941//Flavonoid biosynthesis;ko00360//Phenylalanine metabolism;ko00130//Ubiquinone and other terpenoid-quinone biosynthesis;ko00945//Stilbenoid, diarylheptanoid and gingerol biosynthesis	K00487;K00487;K00487;K00487;K00487;K00487;K00487	-	-	-
ncbi_104900153	356	338	287	733	775	513	11.67	11.27	8.86	25.04	23.48	16.65	10.6	21.7233	1.03518	1.81797e-08	7.45325e-07	--	Histone H4 [Corchorus olitorius]	-	-	-	-	-	-	-
ncbi_104884158	159	299	90	767	1321	1010	3.24	6.42	1.59	17.65	26.27	21.47	3.75	21.7967	2.53915	1.85546e-08	7.58968e-07	RFS2	PREDICTED: probable galactinol--sucrose galactosyltransferase 2 isoform X1 [Beta vulgaris subsp. vulgaris] [Beta vulgaris]	Metabolism	Carbohydrate metabolism	ko00052//Galactose metabolism	K06617	GO:0005911//cell-cell junction	GO:0004557//alpha-galactosidase activity;GO:0016740//transferase activity	GO:0009313//oligosaccharide catabolic process
ncbi_104897469	1216	1174	1152	615	731	631	30.96	31.68	27.13	17.28	17.71	16.8	29.9233	17.2633	-0.79356	1.8703e-08	7.63303e-07	AK1	PREDICTED: aspartokinase 1, chloroplastic isoform X1 [Beta vulgaris subsp. vulgaris] [Beta vulgaris]	Metabolism;Metabolism;Metabolism;Metabolism;Metabolism;Metabolism;Metabolism;Metabolism	Global and overview maps;Global and overview maps;Global and overview maps;Amino acid metabolism;Amino acid metabolism;Global and overview maps;Amino acid metabolism;Biosynthesis of other secondary metabolites	ko01100//Metabolic pathways;ko01110//Biosynthesis of secondary metabolites;ko01230//Biosynthesis of amino acids;ko00270//Cysteine and methionine metabolism;ko00260//Glycine, serine and threonine metabolism;ko01210//2-Oxocarboxylic acid metabolism;ko00300//Lysine biosynthesis;ko00261//Monobactam biosynthesis	K00928;K00928;K00928;K00928;K00928;K00928;K00928;K00928	-	-	-
ncbi_104890023	680	658	506	1213	1240	1144	18.62	19.1	12.82	36.65	32.32	32.74	16.8467	33.9033	1.00896	1.95237e-08	7.94995e-07	NADK1	PREDICTED: NAD(H) kinase 1 [Beta vulgaris subsp. vulgaris] [Beta vulgaris]	Metabolism;Metabolism	Global and overview maps;Metabolism of cofactors and vitamins	ko01100//Metabolic pathways;ko00760//Nicotinate and nicotinamide metabolism	K00858;K00858	-	GO:0016301//kinase activity	GO:0006739//NADP metabolic process
ncbi_104900374	3583	2711	2474	1418	1213	1084	59.01	47.34	37.7	25.78	19.02	18.66	48.0167	21.1533	-1.18265	2.00243e-08	8.13538e-07	BGAL1	PREDICTED: beta-galactosidase 1 [Beta vulgaris subsp. vulgaris] [Beta vulgaris]	-	-	-	-	GO:0005576//extracellular region;GO:0005618//cell wall;GO:0005911//cell-cell junction	GO:0005488//binding;GO:0015925//galactosidase activity	GO:0008104//protein localization;GO:0042743//hydrogen peroxide metabolic process;GO:0044238//primary metabolic process;GO:0048588//developmental cell growth
ncbi_104900571	592	363	577	173	134	161	14.2	9.23	12.8	4.58	3.06	4.04	12.0767	3.89333	-1.63314	2.08772e-08	8.46277e-07	CHUP1	PREDICTED: protein CHUP1, chloroplastic [Beta vulgaris subsp. vulgaris] [Beta vulgaris]	-	-	-	-	-	-	-
ncbi_104896877	21	19	17	93	88	65	0.91	0.87	0.68	4.43	3.62	2.93	0.82	3.66	2.15815	2.09664e-08	8.47985e-07	At1g66480	PREDICTED: uncharacterized protein At1g66480 [Beta vulgaris subsp. vulgaris] [Beta vulgaris]	-	-	-	-	-	-	-
ncbi_104905977	2316	2079	2081	3276	4362	2934	48.78	46.98	40.95	76.48	88.05	65.07	45.57	76.5333	0.748004	2.1559e-08	8.68208e-07	DRP3A	PREDICTED: dynamin-related protein 3A isoform X1 [Beta vulgaris subsp. vulgaris] [Beta vulgaris]	-	-	-	-	-	-	-
MSTRG.11876	812	946	579	2049	3516	5957	71.62	88.45	47.25	199.46	295.24	549.25	69.1067	347.983	2.33212	2.15629e-08	8.68208e-07	--	hypothetical protein BVRB_6g154370 [Beta vulgaris subsp. vulgaris] [Beta vulgaris]	-	-	-	-	-	-	-
ncbi_104895991	132	276	139	34	26	21	9.66	21.42	9.42	2.75	1.81	1.61	13.5	2.05667	-2.71458	2.2225e-08	8.9287e-07	--	PREDICTED: uncharacterized protein LOC104895991 [Beta vulgaris subsp. vulgaris] [Beta vulgaris]	-	-	-	-	-	-	-
ncbi_104894582	389	409	386	639	711	612	8.81	9.82	8.09	15.97	15.33	14.49	8.90667	15.2633	0.777113	2.3246e-08	9.30135e-07	GBP4	PREDICTED: guanylate-binding protein 4 [Beta vulgaris subsp. vulgaris] [Beta vulgaris]	-	-	-	-	-	GO:0017111//nucleoside-triphosphatase activity;GO:0032550//purine ribonucleoside binding	-
ncbi_104887858	125	123	115	236	358	261	4.39	4.59	3.75	9.19	12.03	9.65	4.24333	10.29	1.27797	2.3256e-08	9.30135e-07	HIPP23	PREDICTED: extensin isoform X1 [Beta vulgaris subsp. vulgaris] [Beta vulgaris]	-	-	-	-	-	-	-
ncbi_104895075	6	4	0	288	342	20	0.45	0.32	0	23.79	24.37	1.57	0.256667	16.5767	6.01311	2.35538e-08	9.39958e-07	--	PREDICTED: dehydrin Rab18 [Beta vulgaris subsp. vulgaris] [Beta vulgaris]	-	-	-	-	-	-	-
ncbi_104905983	399	215	477	24	84	24	16.34	9.33	18.08	1.08	3.28	1.03	14.5833	1.79667	-3.02093	2.40211e-08	9.56487e-07	PER18	PREDICTED: peroxidase 46 [Beta vulgaris subsp. vulgaris] [Beta vulgaris]	Metabolism;Metabolism;Metabolism	Global and overview maps;Global and overview maps;Biosynthesis of other secondary metabolites	ko01100//Metabolic pathways;ko01110//Biosynthesis of secondary metabolites;ko00940//Phenylpropanoid biosynthesis	K00430;K00430;K00430	-	GO:0005488//binding	-
ncbi_104897280	1510	1441	1498	2418	2348	1888	30.62	30.98	28.11	54.13	45.34	40.03	29.9033	46.5	0.636924	2.56372e-08	1.01858e-06	maoII	PREDICTED: copper methylamine oxidase-like [Ziziphus jujuba]	Metabolism;Metabolism;Metabolism;Metabolism;Metabolism;Metabolism;Metabolism;Metabolism	Global and overview maps;Global and overview maps;Amino acid metabolism;Amino acid metabolism;Metabolism of other amino acids;Amino acid metabolism;Biosynthesis of other secondary metabolites;Biosynthesis of other secondary metabolites	ko01100//Metabolic pathways;ko01110//Biosynthesis of secondary metabolites;ko00260//Glycine, serine and threonine metabolism;ko00350//Tyrosine metabolism;ko00410//beta-Alanine metabolism;ko00360//Phenylalanine metabolism;ko00950//Isoquinoline alkaloid biosynthesis;ko00960//Tropane, piperidine and pyridine alkaloid biosynthesis	K00276;K00276;K00276;K00276;K00276;K00276;K00276;K00276	-	GO:0016641//oxidoreductase activity, acting on the CH-NH2 group of donors, oxygen as acceptor;GO:0048037//cofactor binding	GO:0044710//single-organism metabolic process;GO:1901564//organonitrogen compound metabolic process
ncbi_104905786	2144	1877	2122	1194	1291	881	30.21	28.27	27.6	18.57	17.33	13.09	28.6933	16.33	-0.813191	2.60318e-08	1.03198e-06	FPP6	PREDICTED: filament-like plant protein 4 isoform X1 [Beta vulgaris subsp. vulgaris] [Beta vulgaris]	-	-	-	-	-	-	-
ncbi_104884789	2959	2787	2394	1465	1527	1095	281.96	281.54	211.08	154.08	138.53	109.12	258.193	133.91	-0.947188	2.61165e-08	1.03306e-06	RPL37C	PREDICTED: 60S ribosomal protein L37-3 [Beta vulgaris subsp. vulgaris] [Beta vulgaris]	Genetic Information Processing	Translation	ko03010//Ribosome	K02922	-	-	-
ncbi_104897557	36	29	13	446	282	93	1.79	1.53	0.6	24.48	13.35	4.83	1.30667	14.22	3.44396	2.65427e-08	1.04762e-06	At1g27930	PREDICTED: probable methyltransferase At1g27930 [Beta vulgaris subsp. vulgaris] [Beta vulgaris]	-	-	-	-	-	-	-
ncbi_104904995	941	1087	1314	2062	3078	1978	29.21	35.78	37.77	70.68	90.99	64.2	34.2533	75.29	1.13621	2.69157e-08	1.06002e-06	--	PREDICTED: O-acyltransferase WSD1 [Beta vulgaris subsp. vulgaris] [Beta vulgaris]	-	-	-	-	-	-	-
ncbi_104903222	2317	2207	2068	3165	3466	2877	62.85	63.47	51.91	94.77	89.52	81.59	59.41	88.6267	0.577035	2.75704e-08	1.08343e-06	--	PREDICTED: uncharacterized protein LOC104903222 [Beta vulgaris subsp. vulgaris] [Beta vulgaris]	-	-	-	-	-	-	-
ncbi_104902913	515	159	117	1864	2453	1208	17.06	5.58	3.59	68.16	77.38	41.84	8.74333	62.46	2.83668	2.83975e-08	1.1135e-06	HSR201	PREDICTED: benzyl alcohol O-benzoyltransferase [Beta vulgaris subsp. vulgaris] [Beta vulgaris]	-	-	-	-	-	GO:0016747//transferase activity, transferring acyl groups other than amino-acyl groups	-
ncbi_104887785	81	102	125	271	268	273	3.38	4.51	4.82	12.47	10.63	11.89	4.23667	11.6633	1.46098	2.8618e-08	1.11971e-06	IPK2b	PREDICTED: inositol polyphosphate multikinase beta [Beta vulgaris subsp. vulgaris] [Beta vulgaris]	Metabolism;Environmental Information Processing;Metabolism	Global and overview maps;Signal transduction;Carbohydrate metabolism	ko01100//Metabolic pathways;ko04070//Phosphatidylinositol signaling system;ko00562//Inositol phosphate metabolism	K00915;K00915;K00915	-	-	-
ncbi_104903106	326	298	462	95	150	96	4.7	4.56	6.16	1.51	2.06	1.45	5.14	1.67333	-1.61904	2.91592e-08	1.13841e-06	At4g20940	PREDICTED: probable inactive receptor kinase At5g10020 [Beta vulgaris subsp. vulgaris] [Beta vulgaris]	-	-	-	-	GO:0016020//membrane	GO:0016772//transferase activity, transferring phosphorus-containing groups	GO:0006796//phosphate-containing compound metabolic process
ncbi_104895703	660	599	537	1441	1323	910	14.45	13.9	10.88	34.83	27.58	20.83	13.0767	27.7467	1.08532	2.98968e-08	1.16468e-06	ACX2	PREDICTED: acyl-coenzyme A oxidase 2, peroxisomal [Beta vulgaris subsp. vulgaris] [Beta vulgaris]	Metabolism;Metabolism;Cellular Processes;Metabolism;Metabolism;Metabolism;Metabolism	Global and overview maps;Global and overview maps;Transport and catabolism;Global and overview maps;Lipid metabolism;Lipid metabolism;Lipid metabolism	ko01100//Metabolic pathways;ko01110//Biosynthesis of secondary metabolites;ko04146//Peroxisome;ko01212//Fatty acid metabolism;ko00071//Fatty acid degradation;ko00592//alpha-Linolenic acid metabolism;ko01040//Biosynthesis of unsaturated fatty acids	K00232;K00232;K00232;K00232;K00232;K00232;K00232	GO:0042579//microbody	GO:0000166//nucleotide binding;GO:0016634//oxidoreductase activity, acting on the CH-CH group of donors, oxygen as acceptor	GO:0006511//ubiquitin-dependent protein catabolic process;GO:0009062//fatty acid catabolic process;GO:0009725//response to hormone;GO:0035966//response to topologically incorrect protein;GO:0043623//cellular protein complex assembly;GO:0048588//developmental cell growth
ncbi_104904980	1167	1934	2468	440	673	339	40.09	70.43	78.45	16.68	22.01	12.17	62.99	16.9533	-1.89355	3.02535e-08	1.17603e-06	--	BnaA05g20830D [Brassica napus]	-	-	-	-	-	-	-
ncbi_104904880	2346	2673	2722	6419	7788	3825	91.16	110.11	97.87	275.3	288.12	155.38	99.7133	239.6	1.26477	3.21857e-08	1.24845e-06	CCR1	PREDICTED: cinnamoyl-CoA reductase 1 [Beta vulgaris subsp. vulgaris] [Beta vulgaris]	Metabolism;Metabolism;Metabolism	Global and overview maps;Global and overview maps;Biosynthesis of other secondary metabolites	ko01100//Metabolic pathways;ko01110//Biosynthesis of secondary metabolites;ko00940//Phenylpropanoid biosynthesis	K09753;K09753;K09753	-	GO:0048037//cofactor binding	-
ncbi_104899639	66	52	28	176	296	423	2.34	1.95	0.92	6.88	9.98	15.66	1.73667	10.84	2.64197	3.2276e-08	1.24925e-06	UGT73C3	PREDICTED: UDP-glycosyltransferase 73C1 [Beta vulgaris subsp. vulgaris] [Beta vulgaris]	-	-	-	-	-	-	-
ncbi_104898228	667	729	450	186	119	65	39.2	45.42	24.47	12.06	6.66	3.99	36.3633	7.57	-2.26412	3.29692e-08	1.27335e-06	--	PREDICTED: wound-induced protein 1 [Beta vulgaris subsp. vulgaris] [Beta vulgaris]	-	-	-	-	-	-	-
ncbi_104898642	3728	3363	4155	981	1640	1544	46.64	44.6	48.1	13.55	19.53	20.19	46.4467	17.7567	-1.38721	3.38241e-08	1.30357e-06	ABCB1	PREDICTED: ABC transporter B family member 1 [Beta vulgaris subsp. vulgaris] [Beta vulgaris]	Environmental Information Processing	Membrane transport	ko02010//ABC transporters	K05658	GO:0031224//intrinsic component of membrane	GO:0015405//P-P-bond-hydrolysis-driven transmembrane transporter activity;GO:0017111//nucleoside-triphosphatase activity;GO:0032550//purine ribonucleoside binding	GO:0044763//single-organism cellular process;GO:0051234//establishment of localization
ncbi_104892862	681	566	635	1266	1340	859	22.3	19.34	18.94	45.62	41.46	29.08	20.1933	38.72	0.9392	3.51208e-08	1.35065e-06	ppt-1	PREDICTED: palmitoyl-protein thioesterase 1-like isoform X1 [Beta vulgaris subsp. vulgaris] [Beta vulgaris]	Metabolism;Metabolism;Metabolism	Global and overview maps;Global and overview maps;Lipid metabolism	ko01100//Metabolic pathways;ko01212//Fatty acid metabolism;ko00062//Fatty acid elongation	K01074;K01074;K01074	GO:0043231//intracellular membrane-bounded organelle;GO:0044444//cytoplasmic part	GO:0016790//thiolester hydrolase activity	GO:0036211//protein modification process
ncbi_104902359	1622	1260	1584	567	752	705	29.04	23.87	26.25	11.21	12.74	13.22	26.3867	12.39	-1.09063	3.58883e-08	1.37722e-06	SBT2.5	PREDICTED: subtilisin-like protease SBT2.5 [Beta vulgaris subsp. vulgaris] [Beta vulgaris]	-	-	-	-	GO:0030312//external encapsulating structure	GO:0070011//peptidase activity, acting on L-amino acid peptides	GO:0019538//protein metabolic process
ncbi_104888888	961	969	638	5438	3871	1689	49.21	52.6	30.23	307.33	188.71	90.41	44.0133	195.483	2.15103	3.75649e-08	1.4385e-06	SP2	PREDICTED: acidic endochitinase SP2 [Beta vulgaris subsp. vulgaris] [Beta vulgaris]	Metabolism;Metabolism	Global and overview maps;Carbohydrate metabolism	ko01100//Metabolic pathways;ko00520//Amino sugar and nucleotide sugar metabolism	K01183;K01183	-	GO:0016787//hydrolase activity	GO:0009056//catabolic process;GO:0043170//macromolecule metabolic process
ncbi_104903445	58	46	56	213	253	114	2.25	1.89	2.01	9.14	9.36	4.63	2.05	7.71	1.91111	3.7784e-08	1.44382e-06	--	Alpha/beta hydrolase related protein [Theobroma cacao]	-	-	-	-	-	-	-
ncbi_104908335	552	556	440	952	1360	889	11.58	12.32	8.54	21.94	27.08	19.51	10.8133	22.8433	1.07896	3.95328e-08	1.50744e-06	LIPF	PREDICTED: lipase 3 isoform X1 [Beta vulgaris subsp. vulgaris] [Beta vulgaris]	-	-	-	-	-	GO:0003824//catalytic activity	-
ncbi_104906407	384	343	419	155	128	153	11.78	11.16	11.9	5.25	3.74	4.91	11.6133	4.63333	-1.32566	4.00703e-08	1.5247e-06	TCP19	PREDICTED: transcription factor TCP19 [Beta vulgaris subsp. vulgaris] [Beta vulgaris]	-	-	-	-	-	-	-
ncbi_104900118	760	776	900	345	465	370	25.14	27.21	27.54	12.59	14.64	12.79	26.63	13.34	-0.997294	4.01911e-08	1.52607e-06	FLA4	PREDICTED: fasciclin-like arabinogalactan protein 4 [Beta vulgaris subsp. vulgaris] [Beta vulgaris]	-	-	-	-	-	-	-
MSTRG.20916	90	88	35	547	411	234	4.87	5.04	1.75	32.65	21.16	13.23	3.88667	22.3467	2.52345	4.11728e-08	1.56006e-06	--	-	-	-	-	-	-	-	-
ncbi_104891445	779	638	750	1086	1344	985	20.92	18.17	18.64	32.19	34.37	27.66	19.2433	31.4067	0.706712	4.19904e-08	1.58769e-06	ZFP1	PREDICTED: probable E3 ubiquitin-protein ligase HIP1 [Beta vulgaris subsp. vulgaris] [Beta vulgaris]	-	-	-	-	-	-	-
ncbi_104887989	84	34	21	227	363	458	3.49	1.41	0.82	10.79	11.67	16.52	1.90667	12.9933	2.76865	4.21773e-08	1.59142e-06	TKPR1	PREDICTED: cinnamoyl-CoA reductase-like SNL6 isoform X1 [Beta vulgaris subsp. vulgaris] [Beta vulgaris]	-	-	-	-	-	-	-
ncbi_104902570	496	366	434	85	127	152	14.47	11.32	11.72	2.74	3.53	4.64	12.5033	3.63667	-1.78162	4.33595e-08	1.6326e-06	SCPL34	PREDICTED: serine carboxypeptidase-like 34 [Beta vulgaris subsp. vulgaris] [Beta vulgaris]	-	-	-	-	-	-	-
ncbi_104888158	936	399	766	4213	2362	1886	34.07	15.4	25.8	169.24	81.85	71.76	25.09	107.617	2.10072	4.42802e-08	1.66379e-06	SE2	PREDICTED: acidic endochitinase SE2 [Beta vulgaris subsp. vulgaris] [Beta vulgaris]	Metabolism;Metabolism	Global and overview maps;Carbohydrate metabolism	ko01100//Metabolic pathways;ko00520//Amino sugar and nucleotide sugar metabolism	K01183;K01183	-	-	-
ncbi_104890494	448	332	617	1476	1129	1045	27.2	21.37	34.66	98.91	65.26	66.32	27.7433	76.83	1.46953	4.63557e-08	1.73815e-06	DODA	PREDICTED: 4,5-DOPA dioxygenase extradiol [Beta vulgaris subsp. vulgaris] [Beta vulgaris]	Metabolism	Biosynthesis of other secondary metabolites	ko00965//Betalain biosynthesis	K15777	-	-	-
ncbi_104906431	55	25	27	157	304	132	2.11	1.02	0.96	6.66	11.12	5.3	1.36333	7.69333	2.49647	4.7115e-08	1.76294e-06	HSFB2A	PREDICTED: heat stress transcription factor B-2a [Beta vulgaris subsp. vulgaris] [Beta vulgaris]	-	-	-	-	-	-	GO:0009987//cellular process;GO:0050896//response to stimulus
ncbi_104885383	0	0	0	29	45	28	0	0	0	2.39	3.2	2.19	0.001	2.59333	11.3406	4.83027e-08	1.80364e-06	NLP3	PREDICTED: omega-amidase, chloroplastic-like [Beta vulgaris subsp. vulgaris] [Beta vulgaris]	Metabolism	Amino acid metabolism	ko00250//Alanine, aspartate and glutamate metabolism	K13566	-	-	-
ncbi_104893405	38723	41320	53928	80487	93239	101212	809.56	915.82	1043.26	1857.28	1855.9	2212.1	922.88	1975.09	1.09771	5.24416e-08	1.95413e-06	METE	PREDICTED: 5-methyltetrahydropteroyltriglutamate--homocysteine methyltransferase [Beta vulgaris subsp. vulgaris] [Beta vulgaris]	Metabolism;Metabolism;Metabolism;Metabolism;Metabolism	Global and overview maps;Global and overview maps;Global and overview maps;Amino acid metabolism;Metabolism of other amino acids	ko01100//Metabolic pathways;ko01110//Biosynthesis of secondary metabolites;ko01230//Biosynthesis of amino acids;ko00270//Cysteine and methionine metabolism;ko00450//Selenocompound metabolism	K00549;K00549;K00549;K00549;K00549	-	-	-
ncbi_104901995	2238	1933	1908	3930	4635	2724	31.32	28.82	24.55	60.2	61.33	39.76	28.23	53.7633	0.929393	5.31918e-08	1.97516e-06	TPR4	PREDICTED: topless-related protein 4 [Beta vulgaris subsp. vulgaris] [Beta vulgaris]	-	-	-	-	-	-	-
ncbi_104888087	376	302	364	722	804	1074	14.01	11.79	11.93	26.91	26.15	37.64	12.5767	30.2333	1.26539	5.32256e-08	1.97516e-06	VTE4	PREDICTED: probable tocopherol O-methyltransferase, chloroplastic isoform X1 [Beta vulgaris subsp. vulgaris] [Beta vulgaris]	Metabolism;Metabolism;Metabolism	Global and overview maps;Global and overview maps;Metabolism of cofactors and vitamins	ko01100//Metabolic pathways;ko01110//Biosynthesis of secondary metabolites;ko00130//Ubiquinone and other terpenoid-quinone biosynthesis	K05928;K05928;K05928	GO:0009536//plastid	GO:0008171//O-methyltransferase activity	GO:0018130//heterocycle biosynthetic process
ncbi_104888246	964	581	910	318	338	304	24.33	15.55	21.25	8.86	8.12	8.02	20.3767	8.33333	-1.28995	5.34894e-08	1.98087e-06	PME61	PREDICTED: probable pectinesterase/pectinesterase inhibitor 61 isoform X1 [Beta vulgaris subsp. vulgaris] [Beta vulgaris]	-	-	-	-	-	-	-
ncbi_104907598	466	444	775	136	177	178	13.04	13.16	20.05	4.2	4.71	5.2	15.4167	4.70333	-1.71274	5.57766e-08	2.06133e-06	--	PREDICTED: uncharacterized protein LOC104907598 [Beta vulgaris subsp. vulgaris] [Beta vulgaris]	-	-	-	-	-	-	-
ncbi_104887863	1209	1003	1074	518	517	556	30.5	26.82	25.07	14.42	12.42	14.66	27.4633	13.8333	-0.989358	6.3296e-08	2.33117e-06	GSVIVT00026920001	PREDICTED: probable polygalacturonase [Beta vulgaris subsp. vulgaris] [Beta vulgaris]	-	-	-	-	-	GO:0016787//hydrolase activity	GO:0044238//primary metabolic process;GO:0045229//external encapsulating structure organization
ncbi_104894681	602	499	544	269	257	261	21.25	18.65	17.79	10.37	8.64	9.63	19.23	9.54667	-1.01029	6.33372e-08	2.33117e-06	STY13	PREDICTED: serine/threonine-protein kinase HT1-like isoform X1 [Beta vulgaris subsp. vulgaris] [Beta vulgaris]	-	-	-	-	-	GO:0004713//protein tyrosine kinase activity;GO:0032550//purine ribonucleoside binding	GO:0006468//protein phosphorylation
ncbi_104897137	161	182	239	460	444	378	4.77	5.73	6.3	14.88	12.3	11.51	5.6	12.8967	1.2035	6.3788e-08	2.34027e-06	--	PREDICTED: uncharacterized protein LOC104897137 isoform X1 [Beta vulgaris subsp. vulgaris] [Beta vulgaris]	-	-	-	-	-	-	-
MSTRG.22417	9093	14847	8223	41860	32077	24464	305.71	529.19	255.81	1553.41	1026.77	859.87	363.57	1146.68	1.65716	6.38445e-08	2.34027e-06	RRT15	hypothetical protein GLYMA_13G020100 [Glycine max]	-	-	-	-	-	-	-
ncbi_104904566	478	340	465	1316	1208	690	8.81	6.64	7.93	26.78	21.2	13.29	7.79333	20.4233	1.38991	6.42401e-08	2.34999e-06	PLD1	PREDICTED: phospholipase D alpha 1 [Beta vulgaris subsp. vulgaris] [Beta vulgaris]	Metabolism;Metabolism;Cellular Processes;Metabolism;Metabolism	Global and overview maps;Global and overview maps;Transport and catabolism;Lipid metabolism;Lipid metabolism	ko01100//Metabolic pathways;ko01110//Biosynthesis of secondary metabolites;ko04144//Endocytosis;ko00564//Glycerophospholipid metabolism;ko00565//Ether lipid metabolism	K01115;K01115;K01115;K01115;K01115	-	GO:0004620//phospholipase activity;GO:0046872//metal ion binding	GO:0006650//glycerophospholipid metabolic process
ncbi_104900875	2460	2128	2510	954	1147	1212	58.97	54.08	55.68	25.24	26.18	30.37	56.2433	27.2633	-1.04472	6.50552e-08	2.37498e-06	SPL11	PREDICTED: U-box domain-containing protein 4 [Beta vulgaris subsp. vulgaris] [Beta vulgaris]	-	-	-	-	-	GO:0003824//catalytic activity	GO:0006970//response to osmotic stress;GO:0006996//organelle organization
ncbi_104891027	1792	1752	2302	461	920	373	59.61	61.79	70.86	16.93	29.14	12.97	64.0867	19.68	-1.70329	6.66572e-08	2.42854e-06	XTH27	PREDICTED: probable xyloglucan endotransglucosylase/hydrolase protein 28 [Beta vulgaris subsp. vulgaris] [Beta vulgaris]	-	-	-	-	GO:0005576//extracellular region;GO:0030312//external encapsulating structure	GO:0016758//transferase activity, transferring hexosyl groups;GO:0016787//hydrolase activity	GO:0044042//glucan metabolic process;GO:0045229//external encapsulating structure organization
ncbi_104906527	1692	1756	1612	908	1076	724	75.37	82.93	66.45	44.65	45.64	33.72	74.9167	41.3367	-0.857865	6.71086e-08	2.44004e-06	ephA	PREDICTED: bifunctional epoxide hydrolase 2-like [Beta vulgaris subsp. vulgaris] [Beta vulgaris]	-	-	-	-	-	-	-
ncbi_104895832	162	65	75	1135	1986	217	5.96	2.54	2.55	46.1	69.58	8.35	3.68333	41.3433	3.48857	6.86762e-08	2.49201e-06	ChiC	PREDICTED: chitotriosidase-1 [Beta vulgaris subsp. vulgaris] [Beta vulgaris]	Metabolism;Metabolism	Global and overview maps;Carbohydrate metabolism	ko01100//Metabolic pathways;ko00520//Amino sugar and nucleotide sugar metabolism	K01183;K01183	-	-	-
ncbi_104887122	1590	1493	1375	524	404	612	37.27	37.1	29.82	13.56	9.02	15	34.73	12.5267	-1.47118	6.88532e-08	2.4934e-06	guaA	PREDICTED: probable GMP synthase [glutamine-hydrolyzing] [Theobroma cacao]	Genetic Information Processing	Replication and repair	ko03410//Base excision repair	K01246	-	GO:0016798//hydrolase activity, acting on glycosyl bonds	GO:0006281//DNA repair
ncbi_104883199	722	767	784	253	316	347	23.06	25.97	23.17	8.92	9.61	11.59	24.0667	10.04	-1.26128	6.97245e-08	2.51988e-06	TBL1	PREDICTED: protein trichome birefringence-like [Beta vulgaris subsp. vulgaris] [Beta vulgaris]	-	-	-	-	-	-	-
ncbi_104883176	195	140	173	428	646	308	7.08	5.45	5.84	17.28	22.2	11.75	6.12333	17.0767	1.47964	7.25898e-08	2.61818e-06	At3g23880	PREDICTED: F-box/kelch-repeat protein At3g23880 isoform X1 [Beta vulgaris subsp. vulgaris] [Beta vulgaris]	-	-	-	-	-	-	-
ncbi_104905957	140	147	273	40	29	37	5.58	6.21	10.07	1.76	1.1	1.54	7.28667	1.46667	-2.31272	7.32114e-08	2.63018e-06	PYL4	PREDICTED: abscisic acid receptor PYL4 [Beta vulgaris subsp. vulgaris] [Beta vulgaris]	Environmental Information Processing;Environmental Information Processing	Signal transduction;Signal transduction	ko04075//Plant hormone signal transduction;ko04016//MAPK signaling pathway - plant	K14496;K14496	-	-	-
MSTRG.18316	385	416	451	831	1183	653	12.07	13.8	13.07	28.71	35.26	21.37	12.98	28.4467	1.13197	7.32173e-08	2.63018e-06	MDH	PREDICTED: probable zinc metalloprotease EGY2, chloroplastic [Beta vulgaris subsp. vulgaris] [Beta vulgaris]	Metabolism;Metabolism;Metabolism;Metabolism;Metabolism;Metabolism;Metabolism;Metabolism	Global and overview maps;Global and overview maps;Global and overview maps;Amino acid metabolism;Carbohydrate metabolism;Energy metabolism;Carbohydrate metabolism;Carbohydrate metabolism	ko01100//Metabolic pathways;ko01110//Biosynthesis of secondary metabolites;ko01200//Carbon metabolism;ko00270//Cysteine and methionine metabolism;ko00620//Pyruvate metabolism;ko00710//Carbon fixation in photosynthetic organisms;ko00630//Glyoxylate and dicarboxylate metabolism;ko00020//Citrate cycle (TCA cycle)	K00026;K00026;K00026;K00026;K00026;K00026;K00026;K00026	-	GO:0016615//malate dehydrogenase activity	GO:0005975//carbohydrate metabolic process;GO:0006101//citrate metabolic process;GO:0043648//dicarboxylic acid metabolic process
ncbi_104900926	1715	1292	2158	599	859	498	32.76	26.16	38.14	12.63	15.62	9.95	32.3533	12.7333	-1.3453	7.33609e-08	2.63018e-06	PMI1	PREDICTED: protein PLASTID MOVEMENT IMPAIRED 1 [Beta vulgaris subsp. vulgaris] [Beta vulgaris]	-	-	-	-	-	-	GO:0006355//regulation of transcription, DNA-templated;GO:0009658//chloroplast organization;GO:0009668//plastid membrane organization;GO:0016072//rRNA metabolic process;GO:0031399//regulation of protein modification process;GO:0043623//cellular protein complex assembly
ncbi_104887683	1483	1313	1966	497	672	665	52.17	48.97	64	19.3	22.51	24.46	55.0467	22.09	-1.31726	7.53285e-08	2.69535e-06	CAO	PREDICTED: signal recognition particle 43 kDa protein, chloroplastic [Beta vulgaris subsp. vulgaris] [Beta vulgaris]	-	-	-	-	GO:0044434//chloroplast part	-	GO:0009416//response to light stimulus;GO:0009987//cellular process;GO:0044699//single-organism process
ncbi_104900000	201	166	139	410	383	320	4.67	4.09	2.99	10.51	8.47	7.77	3.91667	8.91667	1.18688	7.92728e-08	2.83086e-06	DIVARICATA	PREDICTED: transcription factor DIVARICATA [Beta vulgaris subsp. vulgaris] [Beta vulgaris]	-	-	-	-	GO:0043231//intracellular membrane-bounded organelle	GO:0001071//nucleic acid binding transcription factor activity;GO:0005488//binding	GO:0010468//regulation of gene expression
ncbi_104889352	1568	1463	1480	2205	2318	1811	26.6	26.31	23.23	41.29	37.44	32.12	25.38	36.95	0.541882	8.00239e-08	2.85202e-06	PXM16	PREDICTED: insulin-degrading enzyme-like 1, peroxisomal [Beta vulgaris subsp. vulgaris] [Beta vulgaris]	-	-	-	-	-	GO:0004175//endopeptidase activity;GO:0043169//cation binding	GO:0019538//protein metabolic process
ncbi_104892850	252	226	269	404	476	407	4.9	4.66	4.84	8.68	8.82	8.28	4.8	8.59333	0.840183	8.26138e-08	2.9385e-06	--	PREDICTED: uncharacterized protein LOC104892850 [Beta vulgaris subsp. vulgaris] [Beta vulgaris]	-	-	-	-	-	-	-
ncbi_104888424	1328	1294	1070	2327	2849	1773	59.34	61.3	44.24	114.78	121.21	82.83	54.96	106.273	0.951326	8.53151e-08	3.0286e-06	UBC32	PREDICTED: ubiquitin-conjugating enzyme E2 32 [Beta vulgaris subsp. vulgaris] [Beta vulgaris]	Genetic Information Processing;Genetic Information Processing	Folding, sorting and degradation;Folding, sorting and degradation	ko04141//Protein processing in endoplasmic reticulum;ko04120//Ubiquitin mediated proteolysis	K10578;K10578	-	-	-
ncbi_104896153	6111	7687	6981	3521	3836	3352	131.02	178.18	138.52	82.8	77.84	76.3	149.24	78.98	-0.918075	8.63565e-08	3.05954e-06	HSP90-5	PREDICTED: heat shock protein 90-5, chloroplastic isoform X1 [Beta vulgaris subsp. vulgaris] [Beta vulgaris]	Organismal Systems;Genetic Information Processing	Environmental adaptation;Folding, sorting and degradation	ko04626//Plant-pathogen interaction;ko04141//Protein processing in endoplasmic reticulum	K09487;K09487	-	-	-
ncbi_104900142	386	410	509	1381	887	1554	21.74	24.48	26.53	85.85	47.56	91.5	24.25	74.97	1.62833	9.41798e-08	3.33015e-06	TL1	PREDICTED: osmotin-like protein [Beta vulgaris subsp. vulgaris] [Beta vulgaris]	-	-	-	-	-	-	-
ncbi_104900977	401	369	519	141	210	119	10.01	9.76	11.98	3.88	4.99	3.1	10.5833	3.99	-1.40733	9.48995e-08	3.34902e-06	At1g11820	PREDICTED: glucan endo-1,3-beta-glucosidase 1 [Beta vulgaris subsp. vulgaris] [Beta vulgaris]	Metabolism	Carbohydrate metabolism	ko00500//Starch and sucrose metabolism	K19891	GO:0031224//intrinsic component of membrane	GO:0008422//beta-glucosidase activity	GO:0006950//response to stress;GO:0044238//primary metabolic process
MSTRG.7315	32	14	29	90	173	114	0.57	0.27	0.48	1.78	2.96	2.14	0.44	2.29333	2.38187	9.61377e-08	3.38496e-06	--	PREDICTED: uncharacterized protein LOC104886637 [Beta vulgaris subsp. vulgaris] [Beta vulgaris]	-	-	-	-	-	-	-
ncbi_104889804	334	371	317	581	683	629	10.35	12.19	9.09	19.87	20.15	20.37	10.5433	20.13	0.933016	9.62941e-08	3.38496e-06	TBC1D13	PREDICTED: TBC1 domain family member 13 [Beta vulgaris subsp. vulgaris] [Beta vulgaris]	-	-	-	-	-	-	-
ncbi_104883021	323	225	310	506	639	502	5.4	3.99	4.8	9.34	10.18	8.78	4.73	9.43333	0.995927	9.66394e-08	3.39048e-06	At1g11410	PREDICTED: G-type lectin S-receptor-like serine/threonine-protein kinase At1g11410 [Beta vulgaris subsp. vulgaris] [Beta vulgaris]	-	-	-	-	-	GO:0004672//protein kinase activity;GO:0005488//binding	GO:0006796//phosphate-containing compound metabolic process
ncbi_104897627	342	348	415	128	156	158	11.79	13.05	13.28	4.89	5.12	5.86	12.7067	5.29	-1.26425	1.00381e-07	3.5149e-06	ACT11	PREDICTED: actin-11 [Beta vulgaris subsp. vulgaris] [Beta vulgaris]	-	-	-	-	GO:0005911//cell-cell junction;GO:0009526//plastid envelope;GO:0009532//plastid stroma;GO:0016020//membrane;GO:0043232//intracellular non-membrane-bounded organelle	GO:0005198//structural molecule activity;GO:0032550//purine ribonucleoside binding	GO:0006006//glucose metabolic process;GO:0007010//cytoskeleton organization;GO:0051603//proteolysis involved in cellular protein catabolic process
ncbi_104885577	155	129	189	51	56	38	2.59	2.29	2.93	0.94	0.89	0.66	2.60333	0.83	-1.64918	1.0358e-07	3.61988e-06	At2g25790	PREDICTED: probably inactive leucine-rich repeat receptor-like protein kinase At2g25790 [Beta vulgaris subsp. vulgaris] [Beta vulgaris]	-	-	-	-	GO:0016020//membrane;GO:0044464//cell part	GO:0016301//kinase activity;GO:0016491//oxidoreductase activity	GO:0006796//phosphate-containing compound metabolic process;GO:0009725//response to hormone
ncbi_104905787	730	675	633	1026	1132	999	12.44	12.36	10.26	19.25	18.46	17.81	11.6867	18.5067	0.663182	1.05394e-07	3.67612e-06	RB	PREDICTED: retinoblastoma-related protein isoform X1 [Beta vulgaris subsp. vulgaris] [Beta vulgaris]	-	-	-	-	-	-	-
ncbi_104888015	337	353	454	668	811	742	5.61	6.33	6.82	12.38	12.87	12.89	6.25333	12.7133	1.02365	1.05607e-07	3.67642e-06	EMB976	PREDICTED: pentatricopeptide repeat-containing protein At5g27270 isoform X1 [Beta vulgaris subsp. vulgaris] [Beta vulgaris]	-	-	-	-	-	-	-
ncbi_104902349	1446	537	1312	186	290	85	61.29	24.13	51.46	8.7	11.7	3.77	45.6267	8.05667	-2.50162	1.06988e-07	3.71733e-06	MIOX4	PREDICTED: inositol oxygenase 4 [Beta vulgaris subsp. vulgaris] [Beta vulgaris]	Metabolism;Metabolism	Carbohydrate metabolism;Carbohydrate metabolism	ko00562//Inositol phosphate metabolism;ko00053//Ascorbate and aldarate metabolism	K00469;K00469	GO:0044424//intracellular part	GO:0016701//oxidoreductase activity, acting on single donors with incorporation of molecular oxygen	GO:0006020//inositol metabolic process
ncbi_104888190	978	933	1471	215	469	298	19.18	19.4	26.69	4.65	8.76	6.11	21.7567	6.50667	-1.74147	1.09454e-07	3.79567e-06	RKL1	PREDICTED: probable inactive receptor kinase At1g48480 [Beta vulgaris subsp. vulgaris] [Beta vulgaris]	-	-	-	-	GO:0016020//membrane	GO:0016301//kinase activity	GO:0006796//phosphate-containing compound metabolic process
ncbi_104893148	1178	1008	2309	265	259	416	52.89	47.98	95.93	13.13	11.07	19.53	65.6	14.5767	-2.17003	1.09861e-07	3.80247e-06	XTH6	PREDICTED: probable xyloglucan endotransglucosylase/hydrolase protein 6 [Beta vulgaris subsp. vulgaris] [Beta vulgaris]	-	-	-	-	GO:0005576//extracellular region;GO:0030312//external encapsulating structure	GO:0016758//transferase activity, transferring hexosyl groups;GO:0016787//hydrolase activity	GO:0044042//glucan metabolic process;GO:0045229//external encapsulating structure organization
ncbi_104883527	214	205	145	845	1489	376	12.88	13.08	8.08	56.14	85.34	23.66	11.3467	55.0467	2.27839	1.17952e-07	4.07466e-06	At1g29970	PREDICTED: 60S ribosomal protein L18a-like protein [Beta vulgaris subsp. vulgaris] [Beta vulgaris]	-	-	-	-	-	-	-
ncbi_104897390	3025	1924	3187	733	1294	883	68.07	45.9	66.36	18.21	27.72	20.77	60.11	22.2333	-1.43488	1.27516e-07	4.39662e-06	PGL3	PREDICTED: polygalacturonase 1 beta-like protein 3 [Beta vulgaris subsp. vulgaris] [Beta vulgaris]	-	-	-	-	-	-	-
ncbi_104907682	360	425	464	983	1210	2043	14.49	17.93	17.18	43.78	46.1	86.11	16.5333	58.6633	1.82708	1.30008e-07	4.47397e-06	THA1	PREDICTED: probable low-specificity L-threonine aldolase 1 [Beta vulgaris subsp. vulgaris] [Beta vulgaris]	Metabolism;Metabolism;Metabolism;Metabolism	Global and overview maps;Global and overview maps;Global and overview maps;Amino acid metabolism	ko01100//Metabolic pathways;ko01110//Biosynthesis of secondary metabolites;ko01230//Biosynthesis of amino acids;ko00260//Glycine, serine and threonine metabolism	K01620;K01620;K01620;K01620	-	GO:0003824//catalytic activity;GO:0043168//anion binding	GO:0019752//carboxylic acid metabolic process
ncbi_104890909	437	276	310	872	771	613	16.97	11.36	11.14	37.37	28.5	24.88	13.1567	30.25	1.20114	1.30898e-07	4.49601e-06	--	Calcium-binding EF hand family protein [Theobroma cacao]	-	-	-	-	-	-	-
ncbi_104908920	261	266	248	473	459	437	10.1	10.96	8.87	20.25	17	17.72	9.97667	18.3233	0.877052	1.31722e-07	4.51568e-06	--	PREDICTED: E3 ubiquitin-protein ligase RNF4 [Juglans regia]	-	-	-	-	-	-	-
ncbi_104894112	282	182	299	87	96	64	8.14	5.57	7.99	2.77	2.64	1.93	7.23333	2.44667	-1.56384	1.32628e-07	4.5381e-06	NPF4.6	PREDICTED: protein NRT1/ PTR FAMILY 4.6 [Beta vulgaris subsp. vulgaris] [Beta vulgaris]	-	-	-	-	-	-	GO:0051234//establishment of localization
MSTRG.22418	392	568	316	1801	1251	993	21.25	32.63	15.85	107.67	64.55	56.23	23.2433	76.15	1.71203	1.32923e-07	4.53955e-06	RRT15	hypothetical protein GLYMA_13G021700, partial [Glycine max]	-	-	-	-	-	-	-
ncbi_104902126	938	728	1003	332	378	412	19.32	15.9	19.12	7.55	7.41	8.87	18.1133	7.94333	-1.18924	1.35849e-07	4.63071e-06	At2g26730	PREDICTED: probable inactive receptor kinase At2g26730 [Beta vulgaris subsp. vulgaris] [Beta vulgaris]	-	-	-	-	GO:0031224//intrinsic component of membrane	GO:0016301//kinase activity;GO:0032550//purine ribonucleoside binding	GO:0000226//microtubule cytoskeleton organization;GO:0006073//cellular glucan metabolic process;GO:0006464//cellular protein modification process;GO:0006637//acyl-CoA metabolic process;GO:0006796//phosphate-containing compound metabolic process;GO:0009653//anatomical structure morphogenesis;GO:0016129//phytosteroid biosynthetic process;GO:0032535//regulation of cellular component size;GO:0042546/…
ncbi_104887067	4481	4742	4336	7311	7613	8144	145.77	163.54	130.52	262.5	235.78	276.96	146.61	258.413	0.817697	1.36527e-07	4.64181e-06	ICDH-1	PREDICTED: isocitrate dehydrogenase [NADP] [Beta vulgaris subsp. vulgaris] [Beta vulgaris]	Metabolism;Metabolism;Metabolism;Metabolism;Metabolism;Cellular Processes;Metabolism;Metabolism	Global and overview maps;Global and overview maps;Global and overview maps;Global and overview maps;Metabolism of other amino acids;Transport and catabolism;Global and overview maps;Carbohydrate metabolism	ko01100//Metabolic pathways;ko01110//Biosynthesis of secondary metabolites;ko01200//Carbon metabolism;ko01230//Biosynthesis of amino acids;ko00480//Glutathione metabolism;ko04146//Peroxisome;ko01210//2-Oxocarboxylic acid metabolism;ko00020//Citrate cycle (TCA cycle)	K00031;K00031;K00031;K00031;K00031;K00031;K00031;K00031	GO:0044424//intracellular part	GO:0000166//nucleotide binding;GO:0004448//isocitrate dehydrogenase activity;GO:0046872//metal ion binding	GO:0006101//citrate metabolic process;GO:0044262//cellular carbohydrate metabolic process
ncbi_104904270	441	404	648	141	223	133	12.33	11.97	16.76	4.35	5.94	3.89	13.6867	4.72667	-1.53388	1.36691e-07	4.64181e-06	DTX46	PREDICTED: protein DETOXIFICATION 46, chloroplastic [Beta vulgaris subsp. vulgaris] [Beta vulgaris]	-	-	-	-	GO:0031224//intrinsic component of membrane	GO:0015291//secondary active transmembrane transporter activity	GO:0044763//single-organism cellular process
ncbi_104901444	426	355	582	128	74	129	12.51	11.05	15.82	4.15	2.07	3.96	13.1267	3.39333	-1.95173	1.37673e-07	4.66635e-06	At5g10770	PREDICTED: aspartyl protease family protein At5g10770 [Beta vulgaris subsp. vulgaris] [Beta vulgaris]	-	-	-	-	-	GO:0016787//hydrolase activity	-
ncbi_104891212	360	300	363	165	185	139	7.29	6.61	6.97	3.69	3.57	2.94	6.95667	3.4	-1.03286	1.38115e-07	4.67254e-06	O10	PREDICTED: protein OPAQUE10 isoform X1 [Beta vulgaris subsp. vulgaris] [Beta vulgaris]	-	-	-	-	-	-	-
ncbi_104893190	378	269	776	54	106	87	10.29	7.77	19.55	1.62	2.75	2.48	12.5367	2.28333	-2.45694	1.47344e-07	4.97542e-06	FLA17	PREDICTED: fasciclin-like arabinogalactan protein 16 [Beta vulgaris subsp. vulgaris] [Beta vulgaris]	-	-	-	-	-	-	-
ncbi_104890644	1400	1225	1701	658	860	577	30.42	28.22	34.2	15.78	17.79	13.11	30.9467	15.56	-0.991942	1.48639e-07	5.00975e-06	At5g18500	PREDICTED: probable receptor-like protein kinase At5g18500 [Beta vulgaris subsp. vulgaris] [Beta vulgaris]	-	-	-	-	-	GO:0004672//protein kinase activity;GO:0032550//purine ribonucleoside binding	GO:0006464//cellular protein modification process;GO:0006796//phosphate-containing compound metabolic process
ncbi_104894888	1528	1753	1564	814	744	466	54.6	66.41	51.71	32.1	25.31	17.41	57.5733	24.94	-1.20694	1.50893e-07	5.07621e-06	MYB73	PREDICTED: transcription factor MYB44 [Beta vulgaris subsp. vulgaris] [Beta vulgaris]	Organismal Systems	Environmental adaptation	ko04626//Plant-pathogen interaction	K09422	-	-	-
ncbi_104900965	0	2	0	40	47	103	0	0.19	0	3.88	3.93	9.45	0.0633333	5.75333	6.50529	1.60728e-07	5.39505e-06	--	PREDICTED: cysteine proteinase inhibitor A [Beta vulgaris subsp. vulgaris] [Beta vulgaris]	-	-	-	-	-	-	-
ncbi_104889867	152	131	136	450	285	408	5.53	5.05	4.58	18.08	9.88	15.52	5.05333	14.4933	1.52008	1.6097e-07	5.39505e-06	--	PREDICTED: uncharacterized protein LOC104889867 [Beta vulgaris subsp. vulgaris] [Beta vulgaris]	-	-	-	-	-	-	-
ncbi_104895948	3026	2658	2611	3828	4254	3500	145.26	135.27	115.98	202.83	194.43	175.65	132.17	190.97	0.530951	1.61647e-07	5.40766e-06	--	PREDICTED: glycine-rich cell wall structural protein 1.8 [Beta vulgaris subsp. vulgaris] [Beta vulgaris]	-	-	-	-	-	-	-
ncbi_104888526	13495	12340	17843	5299	8313	4780	354.76	343.91	434.03	153.74	208.06	131.37	377.567	164.39	-1.19961	1.6251e-07	5.42646e-06	CPN60B2	PREDICTED: ruBisCO large subunit-binding protein subunit beta, chloroplastic [Beta vulgaris subsp. vulgaris] [Beta vulgaris]	Genetic Information Processing	Folding, sorting and degradation	ko03018//RNA degradation	K04077	GO:0044424//intracellular part	GO:0032550//purine ribonucleoside binding	GO:0006457//protein folding
ncbi_104884409	7851	5140	9035	1555	2701	2633	205.25	142.46	218.56	44.87	67.23	71.96	188.757	61.3533	-1.62131	1.65387e-07	5.51227e-06	Bp10	PREDICTED: L-ascorbate oxidase homolog [Beta vulgaris subsp. vulgaris] [Beta vulgaris]	-	-	-	-	-	-	-
ncbi_104902621	293	327	321	118	156	130	9.12	10.79	9.25	4.06	4.62	4.23	9.72	4.30333	-1.1755	1.7316e-07	5.76069e-06	PPR336	PREDICTED: pentatricopeptide repeat-containing protein At1g61870, mitochondrial [Beta vulgaris subsp. vulgaris] [Beta vulgaris]	-	-	-	-	-	-	-
ncbi_104895045	1138	775	1239	479	462	415	41.89	30.23	42.18	19.43	16.18	15.95	38.1	17.1867	-1.1485	1.7595e-07	5.84272e-06	PER27	PREDICTED: peroxidase 27 [Beta vulgaris subsp. vulgaris] [Beta vulgaris]	Metabolism;Metabolism;Metabolism	Global and overview maps;Global and overview maps;Biosynthesis of other secondary metabolites	ko01100//Metabolic pathways;ko01110//Biosynthesis of secondary metabolites;ko00940//Phenylpropanoid biosynthesis	K00430;K00430;K00430	-	-	-
ncbi_104894701	843	664	651	1222	1290	1042	28.36	23.68	20.26	45.37	41.32	36.65	24.1	41.1133	0.770573	1.77447e-07	5.88156e-06	--	PREDICTED: uncharacterized protein LOC104894701 [Beta vulgaris subsp. vulgaris] [Beta vulgaris]	-	-	-	-	-	-	-
ncbi_104900283	50	26	14	330	340	97	1.47	0.77	0.38	10.67	9.74	3.42	0.873333	7.94333	3.18514	1.83375e-07	6.06689e-06	WNK4	PREDICTED: probable serine/threonine-protein kinase WNK4 isoform X1 [Beta vulgaris subsp. vulgaris] [Beta vulgaris]	-	-	-	-	GO:0044424//intracellular part	GO:0004672//protein kinase activity	GO:0006468//protein phosphorylation;GO:0031668//cellular response to extracellular stimulus;GO:0033554//cellular response to stress
ncbi_104894050	829	531	1106	295	280	229	56.48	38.35	69.72	22.18	18.16	16.31	54.85	18.8833	-1.53838	1.88887e-07	6.23776e-06	GASA6	PREDICTED: gibberellin-regulated protein 6 [Beta vulgaris subsp. vulgaris] [Beta vulgaris]	-	-	-	-	-	-	-
ncbi_104897136	435	237	312	1262	776	795	26.02	15.03	17.27	83.32	44.19	49.71	19.44	59.0733	1.60348	1.91363e-07	6.30797e-06	XERICO	PREDICTED: probable E3 ubiquitin-protein ligase XERICO [Beta vulgaris subsp. vulgaris] [Beta vulgaris]	-	-	-	-	-	-	-
ncbi_104897470	267	245	238	93	124	100	8.71	8.49	7.19	3.35	3.85	3.41	8.13	3.53667	-1.20087	1.92591e-07	6.33685e-06	SCPL45	PREDICTED: serine carboxypeptidase-like 45 [Beta vulgaris subsp. vulgaris] [Beta vulgaris]	-	-	-	-	-	GO:0004180//carboxypeptidase activity	GO:0019538//protein metabolic process
ncbi_104895121	163	217	265	59	71	33	4.93	6.96	7.42	1.97	2.05	1.04	6.43667	1.68667	-1.93214	1.96647e-07	6.4585e-06	PME53	PREDICTED: probable pectinesterase 53 [Beta vulgaris subsp. vulgaris] [Beta vulgaris]	Metabolism;Metabolism	Global and overview maps;Carbohydrate metabolism	ko01100//Metabolic pathways;ko00040//Pentose and glucuronate interconversions	K01051;K01051	-	GO:0052689//carboxylic ester hydrolase activity	GO:0071555//cell wall organization
ncbi_104905980	3077	2353	3747	1501	1214	1164	78.7	63.81	88.69	42.38	29.56	31.13	77.0667	34.3567	-1.16552	2.0664e-07	6.77433e-06	TIC55	PREDICTED: protein TIC 55, chloroplastic [Beta vulgaris subsp. vulgaris] [Beta vulgaris]	-	-	-	-	GO:0009528//plastid inner membrane;GO:0031224//intrinsic component of membrane	GO:0016703//oxidoreductase activity, acting on single donors with incorporation of molecular oxygen, incorporation of one atom of oxygen (internal monooxygenases or internal mixed function oxidases);GO:0016709//oxidoreductase activity, acting on paired donors, with incorporation or reduction of molecular oxygen, NAD(P)H as one donor, and incorporation of one atom of oxygen;GO:0043169//cation bind…	GO:0006605//protein targeting;GO:0044710//single-organism metabolic process
ncbi_104895966	28	59	50	146	252	336	1.09	2.43	1.8	6.27	9.33	13.66	1.77333	9.75333	2.45943	2.10375e-07	6.88423e-06	GATL1	PREDICTED: probable galacturonosyltransferase-like 1 [Beta vulgaris subsp. vulgaris] [Beta vulgaris]	-	-	-	-	-	GO:0016740//transferase activity	-
ncbi_104909111	227	72	82	717	890	399	8.63	2.9	2.89	30.09	32.22	15.86	4.80667	26.0567	2.43854	2.12932e-07	6.95526e-06	--	cotton fiber expressed protein [Gossypium barbadense]	-	-	-	-	-	-	-
ncbi_104891024	1449	1437	2615	247	570	492	59.73	62.8	99.75	11.24	22.37	21.2	74.0933	18.27	-2.01987	2.20441e-07	7.1875e-06	PPT2	PREDICTED: phosphoenolpyruvate/phosphate translocator 2, chloroplastic-like [Beta vulgaris subsp. vulgaris] [Beta vulgaris]	-	-	-	-	-	-	-
ncbi_104904349	367	193	396	83	44	69	12.72	7.09	12.7	3.18	1.45	2.5	10.8367	2.37667	-2.18891	2.20974e-07	7.19184e-06	KCS4	PREDICTED: 3-ketoacyl-CoA synthase 4 [Beta vulgaris subsp. vulgaris] [Beta vulgaris]	Metabolism;Metabolism;Organismal Systems;Metabolism	Global and overview maps;Global and overview maps;Environmental adaptation;Lipid metabolism	ko01100//Metabolic pathways;ko01110//Biosynthesis of secondary metabolites;ko04626//Plant-pathogen interaction;ko00062//Fatty acid elongation	K15397;K15397;K15397;K15397	-	GO:0016746//transferase activity, transferring acyl groups	GO:0006631//fatty acid metabolic process
ncbi_104899085	492	389	435	734	729	670	19.07	15.98	15.6	31.39	26.9	27.14	16.8833	28.4767	0.754181	2.22507e-07	7.22865e-06	At1g47710	PREDICTED: serpin-ZX [Beta vulgaris subsp. vulgaris] [Beta vulgaris]	-	-	-	-	-	GO:0016787//hydrolase activity	GO:0019538//protein metabolic process
ncbi_104897629	1046	878	1073	560	659	485	12.61	11.34	12.3	7.23	7.54	5.95	12.0833	6.90667	-0.806957	2.24697e-07	7.28666e-06	--	PREDICTED: microtubule-associated protein futsch [Vitis vinifera]	-	-	-	-	-	-	-
ncbi_104890130	327	380	407	714	783	937	28.66	35.31	33.01	69.08	65.34	85.86	32.3267	73.4267	1.18358	2.28727e-07	7.40401e-06	CYS6	PREDICTED: cysteine proteinase inhibitor A [Beta vulgaris subsp. vulgaris] [Beta vulgaris]	-	-	-	-	-	-	-
ncbi_104904019	2800	2451	2339	4213	4413	3193	43.12	40.01	33.33	71.6	64.7	51.4	38.82	62.5667	0.688594	2.30527e-07	7.44888e-06	CAMTA2	PREDICTED: calmodulin-binding transcription activator 2 isoform X1 [Beta vulgaris subsp. vulgaris] [Beta vulgaris]	-	-	-	-	-	-	-
ncbi_104884945	1	1	5	80	50	30	0.03	0.04	0.16	2.97	1.6	1.05	0.0766667	1.87333	4.61086	2.33518e-07	7.53199e-06	FER	PREDICTED: receptor-like protein kinase FERONIA [Beta vulgaris subsp. vulgaris] [Beta vulgaris]	-	-	-	-	-	-	-
ncbi_104906517	362	228	329	577	961	626	19.34	12.91	16.26	34.02	48.87	34.96	16.17	39.2833	1.2806	2.43005e-07	7.82399e-06	--	PREDICTED: protein gar2-like [Tarenaya hassleriana]	-	-	-	-	-	-	-
ncbi_104892183	130	171	113	308	465	315	3.44	4.57	2.79	8.89	11.82	8.31	3.6	9.67333	1.42602	2.4997e-07	8.03385e-06	At5g41800	PREDICTED: probable GABA transporter 2 isoform X1 [Beta vulgaris subsp. vulgaris] [Beta vulgaris]	-	-	-	-	GO:0031224//intrinsic component of membrane	-	-
ncbi_104902020	2354	2369	2108	1194	1523	1094	30.56	32.77	25.62	17.37	19.26	15.02	29.65	17.2167	-0.784226	2.50457e-07	8.03515e-06	CFM2	PREDICTED: CRM-domain containing factor CFM2, chloroplastic [Beta vulgaris subsp. vulgaris] [Beta vulgaris]	-	-	-	-	-	-	-
ncbi_104898003	443	372	321	167	174	148	9.92	8.83	6.65	4.13	3.71	3.47	8.46667	3.77	-1.16723	2.55541e-07	8.18368e-06	LRK10L-1.5	PREDICTED: LEAF RUST 10 DISEASE-RESISTANCE LOCUS RECEPTOR-LIKE PROTEIN KINASE-like 1.5 [Beta vulgaris subsp. vulgaris] [Beta vulgaris]	-	-	-	-	-	-	-
ncbi_104905255	1007	849	953	1437	1510	1152	51.94	46.42	45.48	81.8	74.15	62.11	47.9467	72.6867	0.60026	2.58849e-07	8.27488e-06	RABD2A	PREDICTED: ras-related protein RABD2a [Beta vulgaris subsp. vulgaris] [Beta vulgaris]	-	-	-	-	-	GO:0032550//purine ribonucleoside binding	GO:0008104//protein localization;GO:0035556//intracellular signal transduction
MSTRG.14290	0	1	1	47	50	31	0	0.09	0.08	4.31	3.95	2.69	0.0566667	3.65	6.00925	2.68264e-07	8.56067e-06	--	hypothetical protein BVRB_5g116790 [Beta vulgaris subsp. vulgaris] [Beta vulgaris]	-	-	-	-	-	-	-
ncbi_104895630	17504	23755	13274	47918	42100	54325	485.96	699.18	341.01	1468.38	1112.82	1576.73	508.717	1385.98	1.44597	2.73464e-07	8.71116e-06	SDC	PREDICTED: serine decarboxylase [Beta vulgaris subsp. vulgaris] [Beta vulgaris]	Metabolism;Metabolism;Metabolism	Global and overview maps;Global and overview maps;Amino acid metabolism	ko01100//Metabolic pathways;ko01110//Biosynthesis of secondary metabolites;ko00340//Histidine metabolism	K01590;K01590;K01590	GO:0016020//membrane;GO:0044444//cytoplasmic part	GO:0016830//carbon-carbon lyase activity;GO:0043168//anion binding	GO:0034308//primary alcohol metabolic process;GO:0043436//oxoacid metabolic process
ncbi_104904575	132	227	56	854	1397	484	7.26	13.24	2.85	51.86	73.17	27.84	7.78333	50.9567	2.71081	2.77911e-07	8.83717e-06	--	PREDICTED: metallothiol transferase FosB [Ricinus communis]	-	-	-	-	-	GO:0003824//catalytic activity	-
ncbi_104909092	373	326	307	578	1265	919	23.19	21.49	17.66	39.66	74.88	59.73	20.78	58.09	1.48309	2.78654e-07	8.8435e-06	--	PREDICTED: glycine-rich protein 2 [Beta vulgaris subsp. vulgaris] [Beta vulgaris]	-	-	-	-	-	-	-
ncbi_104887927	3110	2268	3224	1435	1645	1400	68.74	53.68	65.82	34.9	34.84	32.3	62.7467	34.0133	-0.883438	2.79093e-07	8.8435e-06	At1g04430	PREDICTED: probable methyltransferase PMT3 [Beta vulgaris subsp. vulgaris] [Beta vulgaris]	-	-	-	-	-	-	-
ncbi_104905598	1620	1466	1641	2078	2388	1854	83.55	80.16	78.31	118.29	117.26	99.96	80.6733	111.837	0.471229	2.80407e-07	8.86952e-06	CHMP1A	PREDICTED: ESCRT-related protein CHMP1B [Beta vulgaris subsp. vulgaris] [Beta vulgaris]	Cellular Processes	Transport and catabolism	ko04144//Endocytosis	K12197	-	-	-
ncbi_104898400	415	378	444	194	228	201	5.75	5.55	5.69	2.97	3.01	2.91	5.66333	2.96333	-0.934431	2.84238e-07	8.97495e-06	KIPK2	PREDICTED: serine/threonine-protein kinase KIPK2 [Beta vulgaris subsp. vulgaris] [Beta vulgaris]	-	-	-	-	-	GO:0016772//transferase activity, transferring phosphorus-containing groups	-
ncbi_104908672	1263	1310	1450	777	844	732	26.4	29.03	28.05	17.93	16.8	16	27.8267	16.91	-0.718591	3.06036e-07	9.63449e-06	ARF18	PREDICTED: auxin response factor 18 [Beta vulgaris subsp. vulgaris] [Beta vulgaris]	Environmental Information Processing	Signal transduction	ko04075//Plant hormone signal transduction	K14486	-	-	-
ncbi_104899160	62	61	42	191	154	143	3.13	3.26	1.96	10.64	7.4	7.55	2.78333	8.53	1.61573	3.06197e-07	9.63449e-06	--	PREDICTED: major allergen Mal d 1 [Beta vulgaris subsp. vulgaris] [Beta vulgaris]	-	-	-	-	-	-	-
ncbi_104903717	606	406	453	212	180	115	22.37	15.89	15.47	8.64	6.33	4.44	17.91	6.47	-1.46893	3.17209e-07	9.96358e-06	BG	PREDICTED: basic 7S globulin [Beta vulgaris subsp. vulgaris] [Beta vulgaris]	-	-	-	-	-	-	-
ncbi_104890452	214	230	147	545	717	368	4.64	5.29	2.95	13.05	14.8	8.34	4.29333	12.0633	1.49046	3.20808e-07	1.00591e-05	TH2	PREDICTED: probable aminopyrimidine aminohydrolase, mitochondrial [Beta vulgaris subsp. vulgaris] [Beta vulgaris]	-	-	-	-	-	-	-
ncbi_104883439	650	542	716	211	338	259	15.9	14.06	16.21	5.7	7.87	6.62	15.39	6.73	-1.19331	3.27112e-07	1.02389e-05	GALS1	PREDICTED: galactan beta-1,4-galactosyltransferase GALS1 [Beta vulgaris subsp. vulgaris] [Beta vulgaris]	-	-	-	-	-	-	-
ncbi_104905357	777	760	1037	314	363	390	73.18	75.88	90.37	32.64	32.55	38.4	79.81	34.53	-1.20872	3.32678e-07	1.0395e-05	AZI1	Tryp_alpha_amyl domain-containing protein [Cephalotus follicularis]	-	-	-	-	-	-	-
ncbi_104902532	2	14	33	210	464	128	0.08	0.59	1.2	9.14	17.43	5.27	0.623333	10.6133	4.08973	3.42343e-07	1.06785e-05	PAP1	PREDICTED: ribosome-inactivating protein PD-L3/PD-L4 [Beta vulgaris subsp. vulgaris] [Beta vulgaris]	-	-	-	-	-	-	-
ncbi_104905770	24	44	26	114	151	105	0.58	1.16	0.6	3.12	3.57	2.73	0.78	3.14	2.00922	3.50131e-07	1.0886e-05	BAK1	PREDICTED: BRASSINOSTEROID INSENSITIVE 1-associated receptor kinase 1 [Beta vulgaris subsp. vulgaris] [Beta vulgaris]	Organismal Systems;Environmental Information Processing;Environmental Information Processing	Environmental adaptation;Signal transduction;Signal transduction	ko04626//Plant-pathogen interaction;ko04075//Plant hormone signal transduction;ko04016//MAPK signaling pathway - plant	K13416;K13416;K13416	-	-	-
ncbi_104890680	219	175	263	465	448	380	4.5	3.81	5	10.54	8.76	8.16	4.43667	9.15333	1.04482	3.50207e-07	1.0886e-05	INVA	PREDICTED: alkaline/neutral invertase A, mitochondrial [Beta vulgaris subsp. vulgaris] [Beta vulgaris]	-	-	-	-	-	-	-
ncbi_104892953	2516	2394	3376	1139	1586	906	56.77	57.27	70.49	28.37	34.07	21.37	61.51	27.9367	-1.13866	3.52876e-07	1.09501e-05	At5g46580	PREDICTED: pentatricopeptide repeat-containing protein At5g46580, chloroplastic [Beta vulgaris subsp. vulgaris] [Beta vulgaris]	-	-	-	-	GO:0009536//plastid	-	GO:0003006//developmental process involved in reproduction;GO:0006605//protein targeting;GO:0009058//biosynthetic process;GO:0009886//post-embryonic morphogenesis
ncbi_104902251	8019	5670	10039	2687	4043	2847	116.9	87.63	135.42	43.23	56.11	43.39	113.317	47.5767	-1.25203	3.58055e-07	1.10917e-05	tsf	Elongation factor Ts isoform 2 [Theobroma cacao]	-	-	-	-	GO:0044435//plastid part	GO:0003723//RNA binding	GO:0008299//isoprenoid biosynthetic process;GO:0009657//plastid organization;GO:0010467//gene expression;GO:0034645//cellular macromolecule biosynthetic process
MSTRG.5800	45	39	62	504	327	107	1.26	1.16	1.6	15.54	8.7	3.13	1.34	9.12333	2.76733	3.60336e-07	1.11432e-05	CAP1	hypothetical protein MTR_0055s0030 [Medicago truncatula]	-	-	-	-	-	-	-
ncbi_104888263	2824	3126	3352	7216	9546	4364	23.8	28.11	26.16	67.2	76.61	38.74	26.0233	60.85	1.22545	3.63465e-07	1.1204e-05	GLT1	PREDICTED: glutamate synthase 1 [NADH], chloroplastic isoform X1 [Beta vulgaris subsp. vulgaris] [Beta vulgaris]	Metabolism;Metabolism;Metabolism;Metabolism;Metabolism	Global and overview maps;Global and overview maps;Global and overview maps;Amino acid metabolism;Energy metabolism	ko01100//Metabolic pathways;ko01110//Biosynthesis of secondary metabolites;ko01230//Biosynthesis of amino acids;ko00250//Alanine, aspartate and glutamate metabolism;ko00910//Nitrogen metabolism	K00264;K00264;K00264;K00264;K00264	GO:0009532//plastid stroma	GO:0032553//ribonucleotide binding;GO:0045181//glutamate synthase activity, NAD(P)H as acceptor;GO:0046914//transition metal ion binding;GO:0051536//iron-sulfur cluster binding	GO:0006006//glucose metabolic process;GO:0006090//pyruvate metabolic process;GO:0006537//glutamate biosynthetic process;GO:0006970//response to osmotic stress;GO:0040007//growth
ncbi_104890380	1191	746	1216	291	500	350	40.94	27.18	38.68	11.04	16.36	12.58	35.6	13.3267	-1.41756	3.63547e-07	1.1204e-05	RPI2	PREDICTED: probable ribose-5-phosphate isomerase 2 [Beta vulgaris subsp. vulgaris] [Beta vulgaris]	Metabolism;Metabolism;Metabolism;Metabolism;Metabolism;Metabolism	Global and overview maps;Global and overview maps;Global and overview maps;Global and overview maps;Energy metabolism;Carbohydrate metabolism	ko01100//Metabolic pathways;ko01110//Biosynthesis of secondary metabolites;ko01200//Carbon metabolism;ko01230//Biosynthesis of amino acids;ko00710//Carbon fixation in photosynthetic organisms;ko00030//Pentose phosphate pathway	K01807;K01807;K01807;K01807;K01807;K01807	-	GO:0003824//catalytic activity	GO:0019682//glyceraldehyde-3-phosphate metabolic process
ncbi_104895217	493	429	427	716	740	703	9.05	8.35	7.25	14.5	12.93	13.49	8.21667	13.64	0.731218	3.66744e-07	1.12832e-05	FAM214B	Chromosome_seg domain-containing protein/DUF4210 domain-containing protein, partial [Cephalotus follicularis]	-	-	-	-	-	-	-
ncbi_104890621	1618	1623	974	2859	3726	3566	171	181.98	95.38	333.74	375.11	394.33	149.453	367.727	1.29894	3.83853e-07	1.17894e-05	--	reverse transcriptase [Corchorus capsularis]	-	-	-	-	-	-	-
ncbi_104888299	215	155	238	67	85	61	8.41	6.42	8.61	2.89	3.16	2.49	7.81333	2.84667	-1.45666	3.97547e-07	1.21892e-05	PDV1	PREDICTED: plastid division protein PDV1 [Beta vulgaris subsp. vulgaris] [Beta vulgaris]	-	-	-	-	-	-	-
ncbi_104888985	1818	1772	1493	2730	2956	2983	69.13	71.43	52.53	114.58	107.02	118.58	64.3633	113.393	0.817025	3.99161e-07	1.22179e-05	At1g08570	PREDICTED: thioredoxin-like 1-1, chloroplastic [Beta vulgaris subsp. vulgaris] [Beta vulgaris]	-	-	-	-	-	-	-
ncbi_104884362	4	4	4	30	45	57	0.17	0.17	0.15	1.37	1.77	2.46	0.163333	1.86667	3.51457	4.00449e-07	1.22365e-05	BHLH35	PREDICTED: transcription factor bHLH35 isoform X1 [Beta vulgaris subsp. vulgaris] [Beta vulgaris]	-	-	-	-	-	-	-
ncbi_104909039	273	311	299	679	536	524	8.6	10.39	8.71	23.61	16.07	17.25	9.23333	18.9767	1.0393	4.01654e-07	1.22525e-05	surE	Acid phosphatase [Theobroma cacao]	Metabolism;Metabolism;Metabolism;Metabolism;Metabolism	Global and overview maps;Global and overview maps;Nucleotide metabolism;Nucleotide metabolism;Metabolism of cofactors and vitamins	ko01100//Metabolic pathways;ko01110//Biosynthesis of secondary metabolites;ko00230//Purine metabolism;ko00240//Pyrimidine metabolism;ko00760//Nicotinate and nicotinamide metabolism	K03787;K03787;K03787;K03787;K03787	-	-	-
ncbi_104894128	659	653	708	950	1057	912	11.64	12.46	11.88	18.52	17.98	16.96	11.9933	17.82	0.571265	4.04389e-07	1.2315e-05	At1g18900	PREDICTED: pentatricopeptide repeat-containing protein At1g74750 isoform X1 [Beta vulgaris subsp. vulgaris] [Beta vulgaris]	-	-	-	-	-	-	-
ncbi_104896129	215	104	276	47	38	28	9.27	4.76	11.01	2.24	1.56	1.26	8.34667	1.68667	-2.30703	4.06663e-07	1.23634e-05	SOT12	PREDICTED: cytosolic sulfotransferase 12 [Beta vulgaris subsp. vulgaris] [Beta vulgaris]	-	-	-	-	-	-	-
ncbi_104889836	4919	5223	4468	2070	2864	2437	115.06	129.52	96.71	53.44	63.78	59.59	113.763	58.9367	-0.948798	4.14558e-07	1.25822e-05	--	PREDICTED: uncharacterized protein LOC104889836 [Beta vulgaris subsp. vulgaris] [Beta vulgaris]	-	-	-	-	-	-	-
ncbi_104884083	2096	1090	1031	350	564	311	152.44	84.06	69.4	28.06	39.03	23.65	101.967	30.2467	-1.75325	4.173e-07	1.26228e-05	BHLH19	PREDICTED: transcription factor bHLH19 [Beta vulgaris subsp. vulgaris] [Beta vulgaris]	-	-	-	-	-	-	-
ncbi_104884084	2096	1090	1031	350	564	311	152.44	84.06	69.4	28.06	39.03	23.65	101.967	30.2467	-1.75325	4.173e-07	1.26228e-05	BHLH19	PREDICTED: transcription factor bHLH19 [Beta vulgaris subsp. vulgaris] [Beta vulgaris]	-	-	-	-	-	-	-
ncbi_104895964	277	198	227	410	569	396	9.81	7.43	7.44	16.02	19.18	14.65	8.22667	16.6167	1.01425	4.25941e-07	1.28626e-05	HOS3	PREDICTED: elongation of fatty acids protein 3-like [Beta vulgaris subsp. vulgaris] [Beta vulgaris]	-	-	-	-	-	-	-
ncbi_104900529	0	0	0	42	31	17	0	0	0	3.07	1.95	1.18	0.001	2.06667	11.0131	4.27613e-07	1.28914e-05	MFT	PREDICTED: protein MOTHER of FT and TFL1-like [Beta vulgaris subsp. vulgaris] [Beta vulgaris]	-	-	-	-	-	-	-
ncbi_104893616	549	492	612	280	325	273	48.12	45.72	49.64	27.09	27.12	25.02	47.8267	26.41	-0.856731	4.4915e-07	1.35181e-05	TIM9	PREDICTED: mitochondrial import inner membrane translocase subunit Tim9 [Beta vulgaris subsp. vulgaris] [Beta vulgaris]	-	-	-	-	GO:0031970//organelle envelope lumen;GO:0043231//intracellular membrane-bounded organelle	GO:0043169//cation binding	GO:0008104//protein localization;GO:0043094//cellular metabolic compound salvage;GO:0051234//establishment of localization
ncbi_104887841	12722	9295	15136	2169	4932	4075	212.48	164.58	233.92	39.98	78.43	71.15	203.66	63.1867	-1.68847	4.49933e-07	1.3519e-05	NIA	PREDICTED: nitrate reductase [NADH] [Beta vulgaris subsp. vulgaris] [Beta vulgaris]	Metabolism	Energy metabolism	ko00910//Nitrogen metabolism	K10534	-	-	-
ncbi_104900334	1708	1644	1824	2408	2630	2012	51.6	52.65	50.99	80.29	75.65	63.54	51.7467	73.16	0.499589	4.57895e-07	1.37353e-05	SKD1	PREDICTED: protein SUPPRESSOR OF K(+) TRANSPORT GROWTH DEFECT 1 [Beta vulgaris subsp. vulgaris] [Beta vulgaris]	Cellular Processes	Transport and catabolism	ko04144//Endocytosis	K12196	-	GO:0032550//purine ribonucleoside binding;GO:0042623//ATPase activity, coupled	-
ncbi_104907858	3722	3210	4456	5651	6782	5781	179.74	164.34	199.12	301.2	311.82	291.85	181.067	301.623	0.736227	4.73582e-07	1.41822e-05	GPXMC1	PREDICTED: probable phospholipid hydroperoxide glutathione peroxidase [Beta vulgaris subsp. vulgaris] [Beta vulgaris]	Metabolism;Metabolism	Metabolism of other amino acids;Lipid metabolism	ko00480//Glutathione metabolism;ko00590//Arachidonic acid metabolism	K00432;K00432	-	GO:0004601//peroxidase activity	GO:0006950//response to stress;GO:0044710//single-organism metabolic process
ncbi_104894362	225	210	128	670	712	358	4.02	3.99	2.13	13.2	12.08	6.68	3.38	10.6533	1.65621	4.74708e-07	1.41923e-05	WNK2	PREDICTED: probable serine/threonine-protein kinase WNK3 isoform X1 [Beta vulgaris subsp. vulgaris] [Beta vulgaris]	-	-	-	-	-	GO:0016772//transferase activity, transferring phosphorus-containing groups	-
ncbi_104907144	435	414	519	133	152	196	9.17	9.25	10.12	3.09	3.05	4.32	9.51333	3.48667	-1.4481	4.7707e-07	1.42393e-05	HEXO2	PREDICTED: beta-hexosaminidase 2 [Beta vulgaris subsp. vulgaris] [Beta vulgaris]	Metabolism;Metabolism;Metabolism;Metabolism;Metabolism;Metabolism	Global and overview maps;Carbohydrate metabolism;Glycan biosynthesis and metabolism;Glycan biosynthesis and metabolism;Glycan biosynthesis and metabolism;Glycan biosynthesis and metabolism	ko01100//Metabolic pathways;ko00520//Amino sugar and nucleotide sugar metabolism;ko00511//Other glycan degradation;ko00531//Glycosaminoglycan degradation;ko00603//Glycosphingolipid biosynthesis - globo and isoglobo series;ko00604//Glycosphingolipid biosynthesis - ganglio series	K12373;K12373;K12373;K12373;K12373;K12373	-	-	-
ncbi_104889690	1931	2243	2560	592	1127	838	32.62	40.16	40.01	11.04	18.12	14.8	37.5967	14.6533	-1.35938	4.81146e-07	1.43372e-05	At3g28040	PREDICTED: probably inactive leucine-rich repeat receptor-like protein kinase At3g28040 [Beta vulgaris subsp. vulgaris] [Beta vulgaris]	-	-	-	-	GO:0031224//intrinsic component of membrane	GO:0004672//protein kinase activity;GO:0016628//oxidoreductase activity, acting on the CH-CH group of donors, NAD or NADP as acceptor;GO:0032550//purine ribonucleoside binding	GO:0006464//cellular protein modification process;GO:0006796//phosphate-containing compound metabolic process;GO:0009617//response to bacterium;GO:0009886//post-embryonic morphogenesis;GO:0044710//single-organism metabolic process;GO:0048437//floral organ development;GO:0050794//regulation of cellular process
MSTRG.22416	1874	3193	1764	7727	6203	5028	202.3	365.41	176.19	920.62	637.49	567.4	247.967	708.503	1.51463	4.90693e-07	1.45975e-05	--	hypothetical protein Csa_4G243140 [Cucumis sativus]	-	-	-	-	-	-	-
ncbi_104902678	1912	1776	2305	3025	4514	3067	56.12	55.08	61.98	93.66	121.8	93.97	57.7267	103.143	0.837341	5.03149e-07	1.49421e-05	PAO2	PREDICTED: probable polyamine oxidase 2 isoform X1 [Beta vulgaris subsp. vulgaris] [Beta vulgaris]	Metabolism;Metabolism	Amino acid metabolism;Metabolism of other amino acids	ko00330//Arginine and proline metabolism;ko00410//beta-Alanine metabolism	K17839;K17839	-	-	GO:0044710//single-organism metabolic process
ncbi_104894517	56	27	67	462	238	149	3.73	1.91	4.13	34.01	15.11	10.39	3.25667	19.8367	2.6067	5.03936e-07	1.49421e-05	XYP11	PREDICTED: non-specific lipid transfer protein GPI-anchored 2 [Beta vulgaris subsp. vulgaris] [Beta vulgaris]	-	-	-	-	-	-	-
ncbi_104902162	2824	2323	2862	4151	5589	3493	130.93	114.18	122.78	212.42	246.7	169.3	122.63	209.473	0.772455	5.25837e-07	1.55658e-05	D14	PREDICTED: strigolactone esterase RMS3 [Beta vulgaris subsp. vulgaris] [Beta vulgaris]	-	-	-	-	-	-	-
ncbi_104908071	45	32	33	226	151	91	1.2	0.9	0.81	6.64	3.83	2.53	0.97	4.33333	2.15942	5.27527e-07	1.55902e-05	DTX48	PREDICTED: protein DETOXIFICATION 48 [Beta vulgaris subsp. vulgaris] [Beta vulgaris]	-	-	-	-	GO:0031224//intrinsic component of membrane	GO:0015291//secondary active transmembrane transporter activity	GO:0044763//single-organism cellular process
ncbi_104888129	1397	1483	1116	2359	2927	1994	33.2	37.42	24.55	61.84	66.1	49.49	31.7233	59.1433	0.898671	5.30169e-07	1.56426e-05	NAC014	PREDICTED: protein NTM1-like 9 isoform X1 [Beta vulgaris subsp. vulgaris] [Beta vulgaris]	-	-	-	-	-	-	-
ncbi_104892529	1115	947	1111	2193	2340	1365	50.66	45.7	47	110.84	101.48	65.44	47.7867	92.5867	0.954196	5.35439e-07	1.57722e-05	BAG4	PREDICTED: BAG family molecular chaperone regulator 4 isoform X1 [Beta vulgaris subsp. vulgaris] [Beta vulgaris]	-	-	-	-	-	-	-
ncbi_104887248	1416	1320	1161	2101	2582	1730	47.65	47.12	36.2	78.09	82.79	60.91	43.6567	73.93	0.759958	5.39719e-07	1.58723e-05	ATI2	PREDICTED: ATG8-interacting protein 2 [Beta vulgaris subsp. vulgaris] [Beta vulgaris]	-	-	-	-	-	-	-
ncbi_104887933	851	684	659	1313	1288	1031	28.15	23.98	20.17	47.93	40.56	35.65	24.1	41.38	0.7799	5.4382e-07	1.59668e-05	GAL1	PREDICTED: galactokinase [Beta vulgaris subsp. vulgaris] [Beta vulgaris]	-	-	-	-	GO:0044424//intracellular part	GO:0016773//phosphotransferase activity, alcohol group as acceptor;GO:0032550//purine ribonucleoside binding	GO:0016310//phosphorylation;GO:0019318//hexose metabolic process
ncbi_104901021	660	688	643	1169	1081	1180	11.08	12.53	10.03	21.79	17.54	21.15	11.2133	20.16	0.84628	5.44969e-07	1.59745e-05	GLR3.3	PREDICTED: glutamate receptor 3.3 isoform X1 [Beta vulgaris subsp. vulgaris] [Beta vulgaris]	-	-	-	-	GO:0031224//intrinsic component of membrane	GO:0004930//G-protein coupled receptor activity;GO:0005231//excitatory extracellular ligand-gated ion channel activity;GO:0005261//cation channel activity	GO:0006816//calcium ion transport;GO:0006873//cellular ion homeostasis;GO:0006952//defense response;GO:0007215//glutamate receptor signaling pathway;GO:0009606//tropism;GO:0019932//second-messenger-mediated signaling;GO:0043200//response to amino acid
ncbi_104908314	152	138	140	31	27	46	5.75	5.53	4.9	1.29	0.97	1.82	5.39333	1.36	-1.98757	5.5275e-07	1.61762e-05	PKS3	PREDICTED: protein PHYTOCHROME KINASE SUBSTRATE 3 [Beta vulgaris subsp. vulgaris] [Beta vulgaris]	-	-	-	-	-	-	-
ncbi_104888151	833	377	525	1736	2674	1145	20.95	10.05	12.22	48.19	64.03	30.1	14.4067	47.44	1.71937	5.6263e-07	1.64387e-05	DMR6	PREDICTED: protein DOWNY MILDEW RESISTANCE 6 [Beta vulgaris subsp. vulgaris] [Beta vulgaris]	-	-	-	-	-	GO:0016705//oxidoreductase activity, acting on paired donors, with incorporation or reduction of molecular oxygen;GO:0043169//cation binding	GO:0006605//protein targeting;GO:0009617//response to bacterium;GO:0009620//response to fungus;GO:0009696//salicylic acid metabolic process;GO:0009755//hormone-mediated signaling pathway;GO:0009814//defense response, incompatible interaction;GO:0009863//salicylic acid mediated signaling pathway;GO:0010243//response to organonitrogen compound;GO:0033554//cellular response to stress;GO:0042743//hyd…
ncbi_104886523	774	484	504	222	268	214	23.77	15.76	14.33	7.53	7.84	6.87	17.9533	7.41333	-1.27606	5.67873e-07	1.65649e-05	AS	PREDICTED: hydroquinone glucosyltransferase-like [Beta vulgaris subsp. vulgaris] [Beta vulgaris]	-	-	-	-	-	-	-
ncbi_104902191	533	480	424	985	850	744	9.83	9.39	7.24	20.06	14.93	14.35	8.82	16.4467	0.898945	5.72975e-07	1.66867e-05	KIN13B	PREDICTED: kinesin-like protein KIN-13B [Beta vulgaris subsp. vulgaris] [Beta vulgaris]	-	-	-	-	GO:0015630//microtubule cytoskeleton;GO:0043234//protein complex;GO:0044430//cytoskeletal part	GO:0005488//binding	-
ncbi_104894560	28	17	9	157	156	62	0.52	0.4	0.15	3.6	2.95	1.37	0.356667	2.64	2.88789	5.82495e-07	1.69366e-05	HSFA2C	PREDICTED: heat stress transcription factor A-2c [Beta vulgaris subsp. vulgaris] [Beta vulgaris]	-	-	-	-	-	-	-
ncbi_104890612	2442	2647	2065	1229	1198	1156	51.23	58.89	40.09	28.46	23.94	25.35	50.07	25.9167	-0.950066	5.9293e-07	1.72122e-05	--	PREDICTED: FK506-binding protein 5 isoform X1 [Beta vulgaris subsp. vulgaris] [Beta vulgaris]	-	-	-	-	-	-	-
ncbi_104884553	109	50	19	902	1017	157	6.61	3.21	1.07	60.38	58.72	9.95	3.63	43.0167	3.56685	6.11155e-07	1.77127e-05	PM19L	PREDICTED: uncharacterized protein LOC104884553 [Beta vulgaris subsp. vulgaris] [Beta vulgaris]	-	-	-	-	-	-	-
ncbi_104904314	1	1	0	11	244	56	0.05	0.05	0	0.62	11.86	2.99	0.0333333	5.15667	7.27333	6.27029e-07	1.81424e-05	--	PREDICTED: late embryogenesis abundant protein [Beta vulgaris subsp. vulgaris] [Beta vulgaris]	-	-	-	-	-	-	-
ncbi_104891799	2879	2277	3360	1478	1526	1382	57.03	47.81	61.58	32.31	28.78	28.62	55.4733	29.9033	-0.891488	6.27999e-07	1.81424e-05	GDPDL4	PREDICTED: glycerophosphodiester phosphodiesterase GDPDL3 [Beta vulgaris subsp. vulgaris] [Beta vulgaris]	-	-	-	-	-	GO:0008081//phosphoric diester hydrolase activity	-
ncbi_104905464	341	271	367	897	784	494	7.84	6.61	7.81	22.77	17.16	11.88	7.42	17.27	1.21878	6.34111e-07	1.82896e-05	DSE4	PREDICTED: endo-1,3(4)-beta-glucanase 2 [Beta vulgaris subsp. vulgaris] [Beta vulgaris]	-	-	-	-	-	GO:0052736//beta-glucanase activity	-
ncbi_104900279	320	155	155	1145	968	432	8.43	4.33	3.78	33.3	24.28	11.9	5.51333	23.16	2.07064	6.39488e-07	1.84152e-05	CIPK11	PREDICTED: CBL-interacting serine/threonine-protein kinase 11 [Beta vulgaris subsp. vulgaris] [Beta vulgaris]	-	-	-	-	-	GO:0004672//protein kinase activity;GO:0005488//binding	GO:0001101//response to acid chemical;GO:0006796//phosphate-containing compound metabolic process;GO:0009725//response to hormone;GO:0035556//intracellular signal transduction;GO:0071704//organic substance metabolic process
ncbi_104892795	3111	1516	1228	561	456	207	127.69	65.96	46.64	25.41	17.82	8.88	80.0967	17.37	-2.20514	6.47309e-07	1.86106e-05	ERF5	PREDICTED: ethylene-responsive transcription factor 5 [Beta vulgaris subsp. vulgaris] [Beta vulgaris]	-	-	-	-	-	-	-
ncbi_104889857	1514	1319	1566	916	825	744	45.23	41.78	43.29	30.21	23.47	23.24	43.4333	25.64	-0.760406	6.50907e-07	1.86843e-05	ARASP2	PREDICTED: probable membrane metalloprotease ARASP2, chloroplastic [Beta vulgaris subsp. vulgaris] [Beta vulgaris]	-	-	-	-	-	-	-
ncbi_104906453	707	660	857	223	408	246	28.75	28.45	32.25	10.01	15.8	10.46	29.8167	12.09	-1.3023	6.59063e-07	1.88882e-05	--	PREDICTED: traB domain-containing protein [Beta vulgaris subsp. vulgaris] [Beta vulgaris]	-	-	-	-	-	-	-
ncbi_104905432	2033	3623	2022	7390	7113	5632	52.09	98.42	47.94	209.01	173.53	150.87	66.15	177.803	1.42647	6.61828e-07	1.89373e-05	At1g06650	PREDICTED: 1-aminocyclopropane-1-carboxylate oxidase homolog 4-like [Beta vulgaris subsp. vulgaris] [Beta vulgaris]	-	-	-	-	-	-	-
ncbi_104894799	1449	515	777	135	289	97	34.25	12.91	16.94	3.47	6.47	2.41	21.3667	4.11667	-2.37581	6.66164e-07	1.90311e-05	LACS1	PREDICTED: long chain acyl-CoA synthetase 1 [Beta vulgaris subsp. vulgaris] [Beta vulgaris]	Metabolism;Cellular Processes;Metabolism;Metabolism;Metabolism	Global and overview maps;Transport and catabolism;Global and overview maps;Lipid metabolism;Lipid metabolism	ko01100//Metabolic pathways;ko04146//Peroxisome;ko01212//Fatty acid metabolism;ko00071//Fatty acid degradation;ko00061//Fatty acid biosynthesis	K01897;K01897;K01897;K01897;K01897	GO:0043231//intracellular membrane-bounded organelle	GO:0015645//fatty acid ligase activity;GO:0032550//purine ribonucleoside binding	GO:0006631//fatty acid metabolic process;GO:0009059//macromolecule biosynthetic process;GO:0009814//defense response, incompatible interaction;GO:0009886//post-embryonic morphogenesis;GO:0033554//cellular response to stress
ncbi_104902623	1018	861	1383	432	523	463	26.92	24.14	33.84	12.61	13.17	12.8	28.3	12.86	-1.13791	6.84643e-07	1.95274e-05	At3g19850	PREDICTED: BTB/POZ domain-containing protein At3g19850-like [Beta vulgaris subsp. vulgaris] [Beta vulgaris]	-	-	-	-	-	-	-
ncbi_104896652	1002	834	843	361	440	454	40.57	36.43	32.21	16.27	17.05	19.22	36.4033	17.5133	-1.05562	6.85703e-07	1.95274e-05	LPP2	PREDICTED: lipid phosphate phosphatase 2 [Beta vulgaris subsp. vulgaris] [Beta vulgaris]	Metabolism;Metabolism;Metabolism	Global and overview maps;Lipid metabolism;Lipid metabolism	ko01110//Biosynthesis of secondary metabolites;ko00564//Glycerophospholipid metabolism;ko00561//Glycerolipid metabolism	K18693;K18693;K18693	-	-	-
ncbi_104902866	343	351	294	528	654	537	6.48	7.03	5.14	11.01	11.77	10.61	6.21667	11.13	0.84024	7.32379e-07	2.08236e-05	WAV3	PREDICTED: uncharacterized protein LOC104902866 [Beta vulgaris subsp. vulgaris] [Beta vulgaris]	-	-	-	-	-	-	-
ncbi_104891602	1241	580	214	5568	6855	2079	45.52	22.55	7.26	225.41	239.38	79.72	25.11	181.503	2.85366	7.40089e-07	2.10096e-05	NAC072	PREDICTED: NAC domain-containing protein 72 [Beta vulgaris subsp. vulgaris] [Beta vulgaris]	-	-	-	-	-	-	GO:0010467//gene expression;GO:0034645//cellular macromolecule biosynthetic process
ncbi_104891193	172	155	208	47	76	57	4.46	4.26	4.99	1.34	1.87	1.54	4.57	1.58333	-1.52923	7.43128e-07	2.10627e-05	PATL3	PREDICTED: patellin-3 [Beta vulgaris subsp. vulgaris] [Beta vulgaris]	-	-	-	-	-	-	-
ncbi_104886411	1010	1032	743	2374	1708	2063	28.3	30.66	19.27	73.43	45.57	60.44	26.0767	59.8133	1.19771	7.55121e-07	2.1367e-05	At4g32940	PREDICTED: vacuolar-processing enzyme [Beta vulgaris subsp. vulgaris] [Beta vulgaris]	-	-	-	-	-	GO:0003824//catalytic activity	GO:0019538//protein metabolic process
ncbi_104885033	830	653	774	305	460	269	16.3	13.62	14.09	6.61	8.6	5.52	14.67	6.91	-1.08611	7.56239e-07	2.1367e-05	Os07g0682400	PREDICTED: zinc finger CCCH domain-containing protein 46 isoform X1 [Beta vulgaris subsp. vulgaris] [Beta vulgaris]	-	-	-	-	-	-	-
ncbi_104897876	497	205	158	1787	1439	765	22.95	10.04	6.75	91.07	63.26	36.93	13.2467	63.7533	2.26687	7.61738e-07	2.14887e-05	NAC029	PREDICTED: NAC transcription factor 29 [Beta vulgaris subsp. vulgaris] [Beta vulgaris]	-	-	-	-	GO:0043231//intracellular membrane-bounded organelle	GO:0001071//nucleic acid binding transcription factor activity	GO:0006952//defense response;GO:0010260//organ senescence;GO:0010468//regulation of gene expression;GO:0016049//cell growth;GO:0034645//cellular macromolecule biosynthetic process;GO:0051707//response to other organism;GO:0090567//reproductive shoot system development
ncbi_104906774	7	14	1	72	92	151	0.39	0.83	0.05	4.45	4.9	8.83	0.423333	6.06	3.83945	7.88102e-07	2.21836e-05	SOT15	PREDICTED: flavonol sulfotransferase-like [Beta vulgaris subsp. vulgaris] [Beta vulgaris]	-	-	-	-	-	-	-
ncbi_104894733	516	536	563	253	335	210	17.58	19.36	17.75	9.51	10.86	7.48	18.23	9.28333	-0.9736	7.88837e-07	2.21836e-05	RHON1	PREDICTED: rho-N domain-containing protein 1, chloroplastic [Beta vulgaris subsp. vulgaris] [Beta vulgaris]	-	-	-	-	-	-	-
ncbi_104893012	2554	2589	4375	7556	7820	12658	77.24	83.01	122.43	252.22	225.17	400.2	94.2267	292.53	1.63438	7.91524e-07	2.22244e-05	PEAMT	PREDICTED: phosphoethanolamine N-methyltransferase [Beta vulgaris subsp. vulgaris] [Beta vulgaris]	Metabolism	Lipid metabolism	ko00564//Glycerophospholipid metabolism	K05929	-	GO:0016741//transferase activity, transferring one-carbon groups	GO:0046165//alcohol biosynthetic process
ncbi_104902088	3	9	3	321	655	3	0.21	0.65	0.19	24.28	42.74	0.21	0.35	22.41	6.00064	7.97368e-07	2.23536e-05	--	Plastid transcriptionally active 5 isoform 1 [Theobroma cacao]	-	-	-	-	-	-	-
ncbi_104905777	770	599	572	1107	1335	923	21.12	17.42	14.52	33.52	34.88	26.47	17.6867	31.6233	0.838327	8.03378e-07	2.24871e-05	--	TLD-domain containing nucleolar protein [Arabidopsis thaliana]	-	-	-	-	GO:0043231//intracellular membrane-bounded organelle	-	GO:0016192//vesicle-mediated transport;GO:0032989//cellular component morphogenesis;GO:0040007//growth
ncbi_104904364	482	460	343	790	865	845	14.19	13.78	9.41	24.66	23.32	25.68	12.46	24.5533	0.978615	8.14583e-07	2.27653e-05	At4g34480	PREDICTED: glucan endo-1,3-beta-D-glucosidase isoform X1 [Beta vulgaris subsp. vulgaris] [Beta vulgaris]	-	-	-	-	-	GO:0008422//beta-glucosidase activity	GO:0044238//primary metabolic process
ncbi_104901911	518	409	492	134	252	157	8.16	6.83	7.17	2.33	3.78	2.59	7.38667	2.9	-1.34887	8.18706e-07	2.28451e-05	BAM1	PREDICTED: leucine-rich repeat receptor-like serine/threonine-protein kinase BAM1 [Beta vulgaris subsp. vulgaris] [Beta vulgaris]	-	-	-	-	GO:0031224//intrinsic component of membrane	GO:0004672//protein kinase activity;GO:0032550//purine ribonucleoside binding	GO:0006464//cellular protein modification process;GO:0006796//phosphate-containing compound metabolic process
ncbi_104883440	1561	1318	1504	2384	2284	1805	51.51	46.11	45.92	86.83	71.75	62.26	47.8467	73.6133	0.621549	8.32785e-07	2.3202e-05	AMC5	PREDICTED: metacaspase-5 [Beta vulgaris subsp. vulgaris] [Beta vulgaris]	-	-	-	-	-	-	GO:0019538//protein metabolic process
ncbi_104892065	12158	8217	16457	3082	5830	3414	252.42	180.86	316.16	70.63	115.24	74.1	249.813	86.6567	-1.52747	8.54967e-07	2.37831e-05	fusA2	PREDICTED: elongation factor G-2, chloroplastic [Beta vulgaris subsp. vulgaris] [Beta vulgaris]	-	-	-	-	GO:0044464//cell part	GO:0008135//translation factor activity, RNA binding;GO:0017111//nucleoside-triphosphatase activity;GO:0032550//purine ribonucleoside binding	GO:0034645//cellular macromolecule biosynthetic process
ncbi_104902803	1727	1662	1544	3011	2528	2476	45.32	46.23	37.49	87.2	63.15	67.92	43.0133	72.7567	0.758296	8.61036e-07	2.3915e-05	--	PREDICTED: RNA polymerase II degradation factor 1 [Beta vulgaris subsp. vulgaris] [Beta vulgaris]	-	-	-	-	-	-	-
ncbi_104890195	450	498	487	222	234	237	17.65	20.71	17.68	9.61	8.74	9.72	18.68	9.35667	-0.997428	8.68222e-07	2.40774e-05	DHRS7	PREDICTED: dehydrogenase/reductase SDR family member 7 [Beta vulgaris subsp. vulgaris] [Beta vulgaris]	-	-	-	-	-	GO:0003824//catalytic activity	GO:0044710//single-organism metabolic process
ncbi_104903186	276	150	315	25	74	42	8.19	4.79	8.68	0.84	2.09	1.31	7.22	1.41333	-2.3529	8.79674e-07	2.43575e-05	At3g22104	PREDICTED: BTB/POZ domain-containing protein At3g22104 isoform X1 [Beta vulgaris subsp. vulgaris] [Beta vulgaris]	-	-	-	-	-	-	-
ncbi_104898855	252	217	244	89	114	104	5.94	5.42	5.32	2.32	2.56	2.56	5.56	2.48	-1.16474	8.89424e-07	2.45842e-05	EDA40	Zinc finger family protein isoform 2 [Theobroma cacao]	-	-	-	-	-	-	-
ncbi_104903903	179	85	79	431	449	282	7.11	3.58	2.9	18.9	16.98	11.71	4.53	15.8633	1.80811	8.91863e-07	2.45842e-05	MO2	PREDICTED: zeaxanthin epoxidase, chloroplastic-like [Fragaria vesca subsp. vesca] [Fragaria vesca]	-	-	-	-	-	-	-
ncbi_104894660	422	424	409	215	236	210	14.1	15.02	12.64	7.93	7.51	7.33	13.92	7.59	-0.874987	8.92653e-07	2.45842e-05	RUS2	PREDICTED: protein root UVB sensitive 2, chloroplastic [Beta vulgaris subsp. vulgaris] [Beta vulgaris]	-	-	-	-	GO:0009526//plastid envelope	-	GO:0009411//response to UV;GO:0060918//auxin transport
ncbi_104895507	1774	1661	1882	2662	2723	2081	41.79	41.48	41.02	69.21	61.07	51.25	41.43	60.51	0.546498	8.93326e-07	2.45842e-05	OFUT39	O-fucosyltransferase family protein isoform 1 [Theobroma cacao]	-	-	-	-	-	GO:0016740//transferase activity	-
ncbi_104903246	353	250	336	763	1050	479	5.64	4.23	4.96	13.45	15.96	8	4.94333	12.47	1.33491	8.97651e-07	2.46655e-05	ABCA7	PREDICTED: ABC transporter A family member 7 [Beta vulgaris subsp. vulgaris] [Beta vulgaris]	-	-	-	-	GO:0031224//intrinsic component of membrane	GO:0017111//nucleoside-triphosphatase activity;GO:0032550//purine ribonucleoside binding	GO:0051234//establishment of localization
ncbi_104900978	4902	5240	7689	1696	2325	2546	145.09	164.42	210.58	55.41	65.52	78.78	173.363	66.57	-1.38085	9.01867e-07	2.47436e-05	2023-04-01	PREDICTED: 5'-adenylylsulfate reductase 1, chloroplastic [Beta vulgaris subsp. vulgaris] [Beta vulgaris]	Metabolism	Energy metabolism	ko00920//Sulfur metabolism	K05907	-	GO:0016671//oxidoreductase activity, acting on a sulfur group of donors, disulfide as acceptor	GO:0006790//sulfur compound metabolic process;GO:0019725//cellular homeostasis;GO:0044710//single-organism metabolic process
ncbi_104900584	3927	3359	5615	1465	2181	1707	130.66	118.49	172.87	53.81	69.09	59.38	140.673	60.76	-1.21116	9.11426e-07	2.49678e-05	CHLI	PREDICTED: magnesium-chelatase subunit ChlI, chloroplastic isoform X1 [Beta vulgaris subsp. vulgaris] [Beta vulgaris]	Metabolism;Metabolism;Metabolism	Global and overview maps;Global and overview maps;Metabolism of cofactors and vitamins	ko01100//Metabolic pathways;ko01110//Biosynthesis of secondary metabolites;ko00860//Porphyrin and chlorophyll metabolism	K03405;K03405;K03405	-	GO:0032550//purine ribonucleoside binding;GO:0051003//ligase activity, forming nitrogen-metal bonds, forming coordination complexes	GO:0006779//porphyrin-containing compound biosynthetic process
MSTRG.8344	44	71	12	0	0	0	2.98	5.09	0.75	0	0	0	2.94	0.001	-11.5216	9.20763e-07	2.51852e-05	--	hypothetical protein BVRB_5g112080 [Beta vulgaris subsp. vulgaris] [Beta vulgaris]	-	-	-	-	-	-	-
ncbi_104886955	17531	18726	13275	6353	7042	2834	477.17	540.35	334.34	190.86	182.49	80.64	450.62	151.33	-1.57421	9.23854e-07	2.52314e-05	CIPK6	PREDICTED: CBL-interacting serine/threonine-protein kinase 6 [Beta vulgaris subsp. vulgaris] [Beta vulgaris]	-	-	-	-	-	-	-
ncbi_104899930	880	400	290	1970	1857	1710	32.96	15.88	10.05	81.43	66.21	66.95	19.63	71.53	1.86549	9.3367e-07	2.54609e-05	At2g30020	PREDICTED: probable protein phosphatase 2C 25 [Beta vulgaris subsp. vulgaris] [Beta vulgaris]	-	-	-	-	-	GO:0004721//phosphoprotein phosphatase activity	-
ncbi_104894474	995	854	1235	395	306	436	14.56	13.25	16.72	6.38	4.26	6.67	14.8433	5.77	-1.36317	9.51153e-07	2.58773e-05	FH1	PREDICTED: formin-like protein 1 [Beta vulgaris subsp. vulgaris] [Beta vulgaris]	-	-	-	-	-	-	-
ncbi_104897954	466	720	156	2147	2017	3852	41.04	67.22	12.71	208.68	169.11	354.61	40.3233	244.133	2.59798	9.51816e-07	2.58773e-05	--	PREDICTED: uncharacterized protein LOC104897954 [Beta vulgaris subsp. vulgaris] [Beta vulgaris]	-	-	-	-	-	-	-
ncbi_104898882	1367	1039	1423	410	698	525	55.95	45.09	53.91	18.52	27.19	22.45	51.65	22.72	-1.18481	9.57649e-07	2.59966e-05	At5g47840	PREDICTED: adenylate kinase, chloroplastic isoform X1 [Beta vulgaris subsp. vulgaris] [Beta vulgaris]	Metabolism;Metabolism;Metabolism;Metabolism	Global and overview maps;Global and overview maps;Nucleotide metabolism;Metabolism of cofactors and vitamins	ko01100//Metabolic pathways;ko01110//Biosynthesis of secondary metabolites;ko00230//Purine metabolism;ko00730//Thiamine metabolism	K00939;K00939;K00939;K00939	-	-	-
ncbi_104891529	2359	2115	2347	1465	1266	1148	55.73	52.97	51.31	38.2	28.47	28.35	53.3367	31.6733	-0.751859	9.64151e-07	2.61337e-05	BHLH145	PREDICTED: transcription factor bHLH143 [Beta vulgaris subsp. vulgaris] [Beta vulgaris]	-	-	-	-	-	-	-
ncbi_104907920	1465	1305	1543	528	826	688	33.51	31.65	32.66	13.33	17.99	16.45	32.6067	15.9233	-1.03402	9.67938e-07	2.61861e-05	ABCB25	PREDICTED: ABC transporter B family member 25 [Beta vulgaris subsp. vulgaris] [Beta vulgaris]	-	-	-	-	GO:0031224//intrinsic component of membrane	GO:0015405//P-P-bond-hydrolysis-driven transmembrane transporter activity;GO:0017111//nucleoside-triphosphatase activity;GO:0032550//purine ribonucleoside binding	GO:0044763//single-organism cellular process;GO:0051234//establishment of localization
ncbi_104908192	673	631	912	226	393	214	13.39	13.31	16.79	4.96	7.44	4.45	14.4967	5.61667	-1.36794	9.70216e-07	2.61861e-05	ARF9	PREDICTED: auxin response factor 9 [Beta vulgaris subsp. vulgaris] [Beta vulgaris]	Environmental Information Processing	Signal transduction	ko04075//Plant hormone signal transduction	K14486	-	-	-
ncbi_104906457	512	477	511	816	1331	774	15.79	15.6	14.59	27.79	39.09	24.96	15.3267	30.6133	0.998116	9.70448e-07	2.61861e-05	Pgap3	PREDICTED: post-GPI attachment to proteins factor 3 [Beta vulgaris subsp. vulgaris] [Beta vulgaris]	-	-	-	-	-	-	-
ncbi_104898186	113	83	122	34	29	24	5.37	4.18	5.37	1.78	1.31	1.19	4.97333	1.42667	-1.80156	9.89081e-07	2.66489e-05	OFP4	PREDICTED: transcription repressor OFP1 [Beta vulgaris subsp. vulgaris] [Beta vulgaris]	-	-	-	-	-	-	-
ncbi_104883753	13231	9658	11849	16940	18630	17135	295.16	228.41	244.59	417.11	395.69	399.62	256.053	404.14	0.658411	1.00306e-06	2.69853e-05	SOVF_077800	PREDICTED: zeaxanthin epoxidase, chloroplastic [Beta vulgaris subsp. vulgaris] [Beta vulgaris]	Metabolism;Metabolism;Metabolism	Global and overview maps;Global and overview maps;Metabolism of terpenoids and polyketides	ko01100//Metabolic pathways;ko01110//Biosynthesis of secondary metabolites;ko00906//Carotenoid biosynthesis	K09838;K09838;K09838	GO:0042170//plastid membrane;GO:0044434//chloroplast part	GO:0016709//oxidoreductase activity, acting on paired donors, with incorporation or reduction of molecular oxygen, NAD(P)H as one donor, and incorporation of one atom of oxygen	GO:0006950//response to stress;GO:0009687//abscisic acid metabolic process;GO:0009756//carbohydrate mediated signaling;GO:0016117//carotenoid biosynthetic process;GO:0032958//inositol phosphate biosynthetic process
ncbi_104889529	453	410	349	195	151	113	10.17	9.75	7.25	4.83	3.23	2.65	9.05667	3.57	-1.34306	1.02947e-06	2.76544e-05	MYBC1	PREDICTED: transcription factor PCL1 [Beta vulgaris subsp. vulgaris] [Beta vulgaris]	-	-	-	-	-	-	-
ncbi_104887802	1738	1411	2182	501	912	659	48.63	41.86	56.5	15.47	24.3	19.28	48.9967	19.6833	-1.31571	1.0451e-06	2.80323e-05	MGD	PREDICTED: monogalactosyldiacylglycerol synthase, chloroplastic [Beta vulgaris subsp. vulgaris] [Beta vulgaris]	Metabolism;Metabolism	Global and overview maps;Lipid metabolism	ko01100//Metabolic pathways;ko00561//Glycerolipid metabolism	K03715;K03715	GO:0009528//plastid inner membrane	GO:0005488//binding;GO:0035250//UDP-galactosyltransferase activity	GO:0001101//response to acid chemical;GO:0006664//glycolipid metabolic process;GO:0006950//response to stress;GO:0009668//plastid membrane organization;GO:0009694//jasmonic acid metabolic process;GO:0030258//lipid modification;GO:0044767//single-organism developmental process;GO:0051707//response to other organism
ncbi_104904969	166	262	58	930	1407	559	7.31	12.24	2.36	45.23	59.03	25.75	7.30333	43.3367	2.56896	1.08579e-06	2.90805e-05	--	PREDICTED: uncharacterized protein DDB_G0271670 [Beta vulgaris subsp. vulgaris] [Beta vulgaris]	-	-	-	-	-	-	-
ncbi_104883769	68	116	96	14	14	21	2.02	3.66	2.64	0.47	0.42	0.68	2.77333	0.523333	-2.40582	1.09261e-06	2.92196e-05	Os06g0194400	PREDICTED: B3 domain-containing protein Os01g0234100-like isoform X1 [Beta vulgaris subsp. vulgaris] [Beta vulgaris]	-	-	-	-	-	-	-
ncbi_104908893	2543	2226	2779	1203	1718	1143	90.72	84.87	92.92	47.56	60.3	42.4	89.5033	50.0867	-0.837515	1.11337e-06	2.97305e-05	RVE8	PREDICTED: protein REVEILLE 8 isoform X1 [Beta vulgaris subsp. vulgaris] [Beta vulgaris]	-	-	-	-	-	-	-
ncbi_104903668	65	75	34	174	332	189	2.06	2.52	1	6.09	10.02	6.27	1.86	7.46	2.00387	1.12712e-06	3.00532e-05	PXN	PREDICTED: peroxisomal nicotinamide adenine dinucleotide carrier [Beta vulgaris subsp. vulgaris] [Beta vulgaris]	Cellular Processes	Transport and catabolism	ko04146//Peroxisome	K13354	GO:0031224//intrinsic component of membrane	-	-
ncbi_104908576	113	176	63	420	474	410	2.48	4.1	1.28	10.18	9.91	9.41	2.62	9.83333	1.90811	1.18706e-06	3.16047e-05	CYP71A9	PREDICTED: cytochrome P450 71A1-like [Beta vulgaris subsp. vulgaris] [Beta vulgaris]	-	-	-	-	-	GO:0016491//oxidoreductase activity;GO:0046906//tetrapyrrole binding;GO:0046914//transition metal ion binding	GO:0044710//single-organism metabolic process
ncbi_104902029	6	8	7	58	49	33	0.34	0.47	0.36	3.58	2.61	1.93	0.39	2.70667	2.79497	1.19359e-06	3.16836e-05	--	PREDICTED: uncharacterized protein LOC104902029 [Beta vulgaris subsp. vulgaris] [Beta vulgaris]	-	-	-	-	-	-	-
ncbi_104901391	42	4	4	644	321	103	2.91	0.29	0.26	49.25	21.18	7.46	1.15333	25.9633	4.49259	1.19472e-06	3.16836e-05	BETV1M	PREDICTED: major allergen Pru ar 1 [Beta vulgaris subsp. vulgaris] [Beta vulgaris]	-	-	-	-	-	-	-
ncbi_104898005	642	426	507	1714	1191	887	38.57	27.13	28.18	113.64	68.12	55.7	31.2933	79.1533	1.33879	1.19531e-06	3.16836e-05	GSTU17	PREDICTED: glutathione S-transferase U17 [Beta vulgaris subsp. vulgaris] [Beta vulgaris]	Metabolism	Metabolism of other amino acids	ko00480//Glutathione metabolism	K00799	-	-	-
ncbi_104906801	463	302	392	144	171	164	10.97	7.59	8.6	3.77	3.86	4.06	9.05333	3.89667	-1.21621	1.22865e-06	3.25194e-05	At5g57670	PREDICTED: serine/threonine-protein kinase CDL1 [Beta vulgaris subsp. vulgaris] [Beta vulgaris]	-	-	-	-	-	GO:0016301//kinase activity	GO:0006796//phosphate-containing compound metabolic process
ncbi_104895473	2044	1857	1724	1173	1145	897	53.68	51.62	41.86	33.98	28.61	24.59	49.0533	29.06	-0.755316	1.28561e-06	3.39771e-05	MED26C	PREDICTED: probable mediator of RNA polymerase II transcription subunit 26c [Beta vulgaris subsp. vulgaris] [Beta vulgaris]	-	-	-	-	-	-	-
ncbi_104902067	519	501	385	931	948	706	12.7	13	8.72	25.15	22.09	18.07	11.4733	21.77	0.924057	1.31313e-06	3.46536e-05	MED17	PREDICTED: mediator of RNA polymerase II transcription subunit 17 [Beta vulgaris subsp. vulgaris] [Beta vulgaris]	-	-	-	-	GO:0043231//intracellular membrane-bounded organelle	-	GO:0006355//regulation of transcription, DNA-templated
ncbi_104903527	527	464	640	198	300	224	17.43	16.27	19.59	7.23	9.45	7.74	17.7633	8.14	-1.1258	1.33272e-06	3.51189e-05	TBR	PREDICTED: protein trichome birefringence-like 40 [Beta vulgaris subsp. vulgaris] [Beta vulgaris]	-	-	-	-	-	-	-
ncbi_104893226	350	161	169	1206	1007	454	11.01	5.37	4.92	41.86	30.15	14.93	7.1	28.98	2.02917	1.34874e-06	3.54892e-05	At5g03795	PREDICTED: probable glycosyltransferase At5g11130 [Beta vulgaris subsp. vulgaris] [Beta vulgaris]	-	-	-	-	-	-	-
ncbi_104905955	81	117	75	294	265	191	2.81	4.4	2.45	11.65	8.95	7.08	3.22	9.22667	1.51875	1.36416e-06	3.58426e-05	DREB2A	PREDICTED: dehydration-responsive element-binding protein 2C-like isoform X1 [Beta vulgaris subsp. vulgaris] [Beta vulgaris]	-	-	-	-	-	-	-
ncbi_104897785	420	790	449	1541	1428	1733	8.17	16.29	8.08	33.09	26.45	35.25	10.8467	31.5967	1.54252	1.37537e-06	3.60844e-05	PLDDELTA	PREDICTED: phospholipase D delta [Beta vulgaris subsp. vulgaris] [Beta vulgaris]	Metabolism;Metabolism;Cellular Processes;Metabolism;Metabolism	Global and overview maps;Global and overview maps;Transport and catabolism;Lipid metabolism;Lipid metabolism	ko01100//Metabolic pathways;ko01110//Biosynthesis of secondary metabolites;ko04144//Endocytosis;ko00564//Glycerophospholipid metabolism;ko00565//Ether lipid metabolism	K01115;K01115;K01115;K01115;K01115	-	-	-
ncbi_104882813	142	110	141	35	39	46	6.75	5.55	6.21	1.84	1.77	2.29	6.17	1.96667	-1.64952	1.38854e-06	3.63768e-05	XTH8	PREDICTED: probable xyloglucan endotransglucosylase/hydrolase protein 8 [Beta vulgaris subsp. vulgaris] [Beta vulgaris]	-	-	-	-	GO:0005576//extracellular region;GO:0030312//external encapsulating structure	GO:0016758//transferase activity, transferring hexosyl groups;GO:0016787//hydrolase activity	GO:0044042//glucan metabolic process;GO:0045229//external encapsulating structure organization
ncbi_104883438	71	71	61	176	241	455	2.82	2.99	2.24	7.71	9.11	18.88	2.68333	11.9	2.14886	1.39983e-06	3.66195e-05	OPR3	PREDICTED: artemisinic aldehyde Delta(11(13)) reductase [Beta vulgaris subsp. vulgaris] [Beta vulgaris]	Metabolism;Metabolism;Metabolism	Global and overview maps;Global and overview maps;Lipid metabolism	ko01100//Metabolic pathways;ko01110//Biosynthesis of secondary metabolites;ko00592//alpha-Linolenic acid metabolism	K05894;K05894;K05894	GO:0042579//microbody	GO:0016628//oxidoreductase activity, acting on the CH-CH group of donors, NAD or NADP as acceptor;GO:0032553//ribonucleotide binding	GO:0001101//response to acid chemical;GO:0006568//tryptophan metabolic process;GO:0006633//fatty acid biosynthetic process;GO:0006972//hyperosmotic response;GO:0009683//indoleacetic acid metabolic process;GO:0009694//jasmonic acid metabolic process;GO:0009755//hormone-mediated signaling pathway
ncbi_104905116	224	239	200	779	650	348	9.47	10.72	7.83	36.37	26.17	15.39	9.34	25.9767	1.47572	1.44582e-06	3.77675e-05	FHT	PREDICTED: flavanone 3-dioxygenase [Beta vulgaris subsp. vulgaris] [Beta vulgaris]	Metabolism;Metabolism;Metabolism	Global and overview maps;Global and overview maps;Biosynthesis of other secondary metabolites	ko01100//Metabolic pathways;ko01110//Biosynthesis of secondary metabolites;ko00941//Flavonoid biosynthesis	K00475;K00475;K00475	-	-	-
ncbi_104889875	1575	1267	1804	495	717	722	31.74	27.07	33.64	11.01	13.76	15.21	30.8167	13.3267	-1.20939	1.49831e-06	3.90819e-05	YLS3	PREDICTED: protein YLS3 [Beta vulgaris subsp. vulgaris] [Beta vulgaris]	-	-	-	-	-	-	GO:0044699//single-organism process;GO:0071554//cell wall organization or biogenesis;GO:0071840//cellular component organization or biogenesis
ncbi_104889360	434	410	414	112	147	185	11.91	11.93	10.51	3.39	3.84	5.31	11.45	4.18	-1.45377	1.50582e-06	3.92211e-05	--	PREDICTED: uncharacterized protein LOC104889360 [Beta vulgaris subsp. vulgaris] [Beta vulgaris]	-	-	-	-	-	-	-
ncbi_104890049	457	406	510	146	250	119	12.26	11.54	12.66	4.32	6.38	3.34	12.1533	4.68	-1.37677	1.54347e-06	4.01437e-05	At1g50460	PREDICTED: hexokinase-3 [Beta vulgaris subsp. vulgaris] [Beta vulgaris]	Metabolism;Metabolism;Metabolism;Metabolism;Metabolism;Metabolism;Metabolism;Metabolism	Global and overview maps;Global and overview maps;Global and overview maps;Carbohydrate metabolism;Carbohydrate metabolism;Carbohydrate metabolism;Carbohydrate metabolism;Carbohydrate metabolism	ko01100//Metabolic pathways;ko01110//Biosynthesis of secondary metabolites;ko01200//Carbon metabolism;ko00500//Starch and sucrose metabolism;ko00010//Glycolysis / Gluconeogenesis;ko00520//Amino sugar and nucleotide sugar metabolism;ko00051//Fructose and mannose metabolism;ko00052//Galactose metabolism	K00844;K00844;K00844;K00844;K00844;K00844;K00844;K00844	-	GO:0016773//phosphotransferase activity, alcohol group as acceptor;GO:0032550//purine ribonucleoside binding	GO:0006090//pyruvate metabolic process;GO:0016310//phosphorylation;GO:0044238//primary metabolic process
ncbi_104900257	93	45	50	344	373	131	4.92	2.52	2.45	20.07	18.78	7.24	3.29667	15.3633	2.22041	1.55178e-06	4.02775e-05	GSTL2	PREDICTED: protein IN2-1 homolog B [Beta vulgaris subsp. vulgaris] [Beta vulgaris]	Metabolism	Metabolism of other amino acids	ko00480//Glutathione metabolism	K00799	-	-	-
ncbi_104905784	96	55	100	20	17	12	4.08	2.48	3.93	0.94	0.69	0.53	3.49667	0.72	-2.27991	1.55309e-06	4.02775e-05	--	PREDICTED: auxin-induced protein 6B [Beta vulgaris subsp. vulgaris] [Beta vulgaris]	Environmental Information Processing	Signal transduction	ko04075//Plant hormone signal transduction	K14488	-	-	-
ncbi_104906825	12	17	7	72	64	57	0.79	1.19	0.43	5.26	4.04	3.95	0.803333	4.41667	2.45889	1.56451e-06	4.05151e-05	GSTU7	PREDICTED: glutathione S-transferase U7 [Beta vulgaris subsp. vulgaris] [Beta vulgaris]	Metabolism	Metabolism of other amino acids	ko00480//Glutathione metabolism	K00799	-	-	-
ncbi_104904304	149	130	157	340	478	228	6.62	6.12	6.45	16.67	20.21	10.58	6.39667	15.82	1.30636	1.58781e-06	4.10082e-05	SCO2	PREDICTED: protein disulfide-isomerase SCO2 [Beta vulgaris subsp. vulgaris] [Beta vulgaris]	-	-	-	-	-	-	-
ncbi_104908546	3625	4357	2704	9648	9118	5708	70.43	89.74	48.61	206.89	168.66	115.93	69.5933	163.827	1.23515	1.5881e-06	4.10082e-05	PDCD4	MA3 domain-containing family protein [Populus trichocarpa]	-	-	-	-	-	-	-
ncbi_104905788	3211	2589	4522	1160	1641	1423	85.8	73.34	111.8	34.21	41.75	39.75	90.3133	38.57	-1.22746	1.59317e-06	4.108e-05	APS2	PREDICTED: ATP sulfurylase 2 [Beta vulgaris subsp. vulgaris] [Beta vulgaris]	Metabolism;Metabolism;Metabolism;Metabolism;Metabolism	Global and overview maps;Nucleotide metabolism;Energy metabolism;Metabolism of other amino acids;Biosynthesis of other secondary metabolites	ko01100//Metabolic pathways;ko00230//Purine metabolism;ko00920//Sulfur metabolism;ko00450//Selenocompound metabolism;ko00261//Monobactam biosynthesis	K13811;K13811;K13811;K13811;K13811	GO:0009532//plastid stroma	GO:0004779//sulfate adenylyltransferase activity;GO:0032550//purine ribonucleoside binding	GO:0044272//sulfur compound biosynthetic process
ncbi_104897603	411	408	495	697	830	861	8.05	8.47	8.97	15.06	15.47	17.63	8.49667	16.0533	0.917904	1.60307e-06	4.12763e-05	PUB6	PREDICTED: U-box domain-containing protein 45 [Beta vulgaris subsp. vulgaris] [Beta vulgaris]	-	-	-	-	-	GO:0003824//catalytic activity	GO:0032446//protein modification by small protein conjugation
ncbi_104886550	612	597	858	229	363	261	20.7	21.41	26.85	8.55	11.69	9.23	22.9867	9.82333	-1.22651	1.60903e-06	4.13704e-05	TBL25	PREDICTED: protein trichome birefringence-like 25 [Beta vulgaris subsp. vulgaris] [Beta vulgaris]	-	-	-	-	-	-	-
ncbi_104894193	451	306	622	106	132	159	9.46	6.8	12.07	2.45	2.64	3.49	9.44333	2.86	-1.72328	1.64379e-06	4.22039e-05	ASD1	PREDICTED: alpha-L-arabinofuranosidase 1-like [Beta vulgaris subsp. vulgaris] [Beta vulgaris]	Metabolism	Carbohydrate metabolism	ko00520//Amino sugar and nucleotide sugar metabolism	K01209	-	GO:0016787//hydrolase activity	-
ncbi_104893775	136	160	164	348	452	790	9.66	12.04	10.77	27.56	30.64	59.35	10.8233	39.1833	1.8561	1.65857e-06	4.25227e-05	--	Uncharacterized ypuF [Gossypium arboreum]	-	-	-	-	-	-	-
ncbi_104904598	524	491	406	38	22	110	22.16	22.02	15.89	1.77	0.89	4.86	20.0233	2.50667	-2.99784	1.73146e-06	4.43284e-05	--	Agmatine deiminase [Gossypium arboreum]	-	-	-	-	-	-	-
ncbi_104886598	83	112	126	17	35	15	2.56	3.67	3.6	0.58	1.03	0.48	3.27667	0.696667	-2.23369	1.76405e-06	4.50984e-05	SCL23	PREDICTED: scarecrow-like protein 23 [Beta vulgaris subsp. vulgaris] [Beta vulgaris]	-	-	-	-	-	-	GO:0010467//gene expression;GO:0034645//cellular macromolecule biosynthetic process
ncbi_104893115	370	331	299	126	167	79	11.41	10.83	8.54	4.29	4.91	2.55	10.26	3.91667	-1.38933	1.84105e-06	4.70003e-05	--	PREDICTED: coiled-coil domain-containing protein 136 isoform X1 [Jatropha curcas]	-	-	-	-	-	-	-
ncbi_104901782	9	6	9	44	44	47	0.45	0.32	0.42	2.42	2.09	2.45	0.396667	2.32	2.54813	1.88675e-06	4.80987e-05	--	PREDICTED: uncharacterized protein LOC104901782 [Beta vulgaris subsp. vulgaris] [Beta vulgaris]	-	-	-	-	-	-	-
ncbi_104908725	688	500	854	177	330	215	19.91	15.34	22.87	5.65	9.09	6.5	19.3733	7.08	-1.45225	1.91701e-06	4.88009e-05	ABC1K8	PREDICTED: uncharacterized aarF domain-containing protein kinase 1-like [Gossypium raimondii]	-	-	-	-	-	GO:0016772//transferase activity, transferring phosphorus-containing groups;GO:0032550//purine ribonucleoside binding	GO:0006464//cellular protein modification process;GO:0006796//phosphate-containing compound metabolic process
ncbi_104892815	590	556	509	1625	1590	760	13.83	13.82	11.04	42.04	35.48	18.62	12.8967	32.0467	1.31318	1.92114e-06	4.88372e-05	Slc37a2	MFS_1 domain-containing protein [Cephalotus follicularis]	-	-	-	-	GO:0031090//organelle membrane;GO:0031224//intrinsic component of membrane	-	GO:0015698//inorganic anion transport;GO:0044763//single-organism cellular process
ncbi_104901303	995	783	676	1812	1648	1222	18.76	15.65	11.8	37.71	29.59	24.09	15.4033	30.4633	0.983831	2.07938e-06	5.27851e-05	GLR2.7	PREDICTED: glutamate receptor 2.7 isoform X1 [Beta vulgaris subsp. vulgaris] [Beta vulgaris]	-	-	-	-	-	-	-
ncbi_104894059	1180	1268	822	393	524	243	67.46	76.86	43.49	24.8	28.52	14.52	62.6033	22.6133	-1.46907	2.08253e-06	5.27906e-05	GSTU9	PREDICTED: glutathione S-transferase U9 [Beta vulgaris subsp. vulgaris] [Beta vulgaris]	Metabolism	Metabolism of other amino acids	ko00480//Glutathione metabolism	K00799	-	-	-
ncbi_104901186	2	2	11	137	108	27	0.06	0.06	0.28	4.22	2.87	0.79	0.133333	2.62667	4.30012	2.12468e-06	5.37835e-05	CAT1	PREDICTED: cationic amino acid transporter 1 [Beta vulgaris subsp. vulgaris] [Beta vulgaris]	-	-	-	-	GO:0031224//intrinsic component of membrane	GO:0005310//dicarboxylic acid transmembrane transporter activity;GO:0008324//cation transmembrane transporter activity	GO:0003333//amino acid transmembrane transport;GO:0006605//protein targeting;GO:0009404//toxin metabolic process;GO:0014070//response to organic cyclic compound;GO:0015672//monovalent inorganic cation transport;GO:0015748//organophosphate ester transport;GO:0015813//L-glutamate transport;GO:0016482//cytoplasmic transport;GO:0043067//regulation of programmed cell death;GO:0043092//L-amino acid imp…
ncbi_104887876	577	397	649	209	269	216	12.98	9.47	13.51	5.19	5.76	5.08	11.9867	5.34333	-1.16562	2.12865e-06	5.38081e-05	--	PREDICTED: uncharacterized protein LOC104887876 [Beta vulgaris subsp. vulgaris] [Beta vulgaris]	-	-	-	-	-	-	-
ncbi_104897501	385	357	503	153	224	159	7.17	7.05	8.67	3.15	3.97	3.1	7.63	3.40667	-1.16332	2.15093e-06	5.42952e-05	LECRK41	PREDICTED: L-type lectin-domain containing receptor kinase IV.1-like [Beta vulgaris subsp. vulgaris] [Beta vulgaris]	-	-	-	-	-	GO:0004674//protein serine/threonine kinase activity;GO:0005488//binding	GO:0006464//cellular protein modification process;GO:0016310//phosphorylation
ncbi_104894825	19	4	8	59	158	67	0.7	0.16	0.27	2.39	5.53	2.57	0.376667	3.49667	3.21462	2.15529e-06	5.4329e-05	GA2OX2	PREDICTED: gibberellin 2-beta-dioxygenase 2 [Beta vulgaris subsp. vulgaris] [Beta vulgaris]	Metabolism;Metabolism	Global and overview maps;Metabolism of terpenoids and polyketides	ko01110//Biosynthesis of secondary metabolites;ko00904//Diterpenoid biosynthesis	K04125;K04125	-	GO:0045543//gibberellin 2-beta-dioxygenase activity	GO:0009685//gibberellin metabolic process
ncbi_104897654	270	242	380	68	135	69	7.59	7.21	9.88	2.11	3.61	2.03	8.22667	2.58333	-1.67107	2.19075e-06	5.51457e-05	NORK	PREDICTED: receptor-like protein kinase HERK 1 isoform X2 [Jatropha curcas]	-	-	-	-	GO:0016020//membrane	GO:0004672//protein kinase activity;GO:0032550//purine ribonucleoside binding	GO:0006464//cellular protein modification process;GO:0006796//phosphate-containing compound metabolic process
ncbi_104884538	4018	3794	3710	6196	5505	5117	112.26	112.38	95.92	191.08	146.44	149.46	106.853	162.327	0.603268	2.19487e-06	5.51723e-05	APA1	PREDICTED: aspartic proteinase A1 [Beta vulgaris subsp. vulgaris] [Beta vulgaris]	-	-	-	-	-	GO:0016787//hydrolase activity	GO:0019538//protein metabolic process
ncbi_104896390	470	265	376	750	792	656	21.57	12.92	15.99	37.99	34.59	31.46	16.8267	34.68	1.04335	2.22045e-06	5.57373e-05	--	PREDICTED: uncharacterized protein LOC104896390 isoform X1 [Beta vulgaris subsp. vulgaris] [Beta vulgaris]	-	-	-	-	-	-	-
ncbi_104891459	655	735	739	309	449	279	12.37	14.72	12.92	6.44	8.07	5.51	13.3367	6.67333	-0.998919	2.23661e-06	5.60633e-05	--	PREDICTED: probable serine/threonine-protein kinase kinX [Daucus carota subsp. sativus] [Daucus carota]	-	-	-	-	-	-	-
ncbi_104904448	564	493	470	1154	920	750	12.53	11.61	9.66	28.29	19.46	17.42	11.2667	21.7233	0.947185	2.24061e-06	5.60633e-05	CYPRO4	PREDICTED: protein CYPRO4 [Beta vulgaris subsp. vulgaris] [Beta vulgaris]	-	-	-	-	-	-	-
ncbi_104899079	1297	1221	950	2016	2035	2056	62.37	62.25	42.27	107	93.17	103.36	55.63	101.177	0.862942	2.24278e-06	5.60633e-05	--	PREDICTED: universal stress protein PHOS34 [Beta vulgaris subsp. vulgaris] [Beta vulgaris]	-	-	-	-	GO:0016020//membrane;GO:0043231//intracellular membrane-bounded organelle	GO:0003824//catalytic activity	GO:0050896//response to stimulus
ncbi_104892694	121	32	64	315	524	222	3.73	1.04	1.82	10.71	15.37	7.15	2.19667	11.0767	2.33414	2.2466e-06	5.60722e-05	exgA	PREDICTED: probable glucan 1,3-beta-glucosidase A [Beta vulgaris subsp. vulgaris] [Beta vulgaris]	-	-	-	-	-	GO:0003779//actin binding;GO:0016787//hydrolase activity	GO:0030036//actin cytoskeleton organization;GO:0044238//primary metabolic process
ncbi_104883224	1079	959	1273	493	414	531	28.14	26.52	30.72	14.19	10.28	14.48	28.46	12.9833	-1.13227	2.24937e-06	5.60722e-05	--	PREDICTED: U-box domain-containing protein 4 [Beta vulgaris subsp. vulgaris] [Beta vulgaris]	-	-	-	-	-	-	-
ncbi_104888804	133	70	194	23	31	22	5.22	2.91	7.04	1	1.16	0.9	5.05667	1.02	-2.30962	2.41123e-06	6.00241e-05	CML2	PREDICTED: calmodulin-like protein 7 [Beta vulgaris subsp. vulgaris] [Beta vulgaris]	Organismal Systems	Environmental adaptation	ko04626//Plant-pathogen interaction	K13448	-	-	-
ncbi_104901768	862	738	909	379	550	384	29.15	26.46	28.45	14.15	17.71	13.58	28.02	15.1467	-0.887457	2.44938e-06	6.08895e-05	GAE1	PREDICTED: UDP-glucuronate 4-epimerase 1 [Beta vulgaris subsp. vulgaris] [Beta vulgaris]	Metabolism;Metabolism	Global and overview maps;Carbohydrate metabolism	ko01100//Metabolic pathways;ko00520//Amino sugar and nucleotide sugar metabolism	K08679;K08679	GO:0000139//Golgi membrane;GO:0031224//intrinsic component of membrane;GO:0031984//organelle subcompartment	GO:0016857//racemase and epimerase activity, acting on carbohydrates and derivatives;GO:0048037//cofactor binding	GO:0044238//primary metabolic process
ncbi_104898126	722	554	879	244	375	286	14.13	11.14	15.91	5.12	6.83	5.89	13.7267	5.94667	-1.20683	2.47558e-06	6.14559e-05	At5g58300	PREDICTED: probable inactive receptor kinase At5g58300 isoform X1 [Beta vulgaris subsp. vulgaris] [Beta vulgaris]	-	-	-	-	GO:0031224//intrinsic component of membrane	GO:0004672//protein kinase activity;GO:0032550//purine ribonucleoside binding	GO:0006464//cellular protein modification process;GO:0006796//phosphate-containing compound metabolic process
ncbi_104894250	10	18	2	81	94	102	0.18	0.34	0.03	1.61	1.61	1.92	0.183333	1.71333	3.22426	2.48116e-06	6.15095e-05	LOX2.1	PREDICTED: linoleate 13S-lipoxygenase 2-1, chloroplastic [Beta vulgaris subsp. vulgaris] [Beta vulgaris]	Metabolism;Metabolism;Metabolism;Metabolism	Global and overview maps;Global and overview maps;Lipid metabolism;Lipid metabolism	ko01100//Metabolic pathways;ko01110//Biosynthesis of secondary metabolites;ko00592//alpha-Linolenic acid metabolism;ko00591//Linoleic acid metabolism	K00454;K00454;K00454;K00454	-	GO:0016491//oxidoreductase activity	GO:0044710//single-organism metabolic process
ncbi_104906170	674	531	728	337	376	313	16.63	13.89	16.63	9.18	8.83	8.08	15.7167	8.69667	-0.853761	2.51491e-06	6.22413e-05	PMI2	PREDICTED: mannose-6-phosphate isomerase 1 [Beta vulgaris subsp. vulgaris] [Beta vulgaris]	Metabolism;Metabolism;Metabolism;Metabolism	Global and overview maps;Global and overview maps;Carbohydrate metabolism;Carbohydrate metabolism	ko01100//Metabolic pathways;ko01110//Biosynthesis of secondary metabolites;ko00520//Amino sugar and nucleotide sugar metabolism;ko00051//Fructose and mannose metabolism	K01809;K01809;K01809;K01809	-	-	GO:0044238//primary metabolic process;GO:0071704//organic substance metabolic process
ncbi_104898857	4444	4846	3304	7830	8459	6549	74.07	85.63	50.96	144.05	134.24	114.11	70.22	130.8	0.897409	2.51759e-06	6.22413e-05	RAN1	PREDICTED: copper-transporting ATPase RAN1 [Beta vulgaris subsp. vulgaris] [Beta vulgaris]	Environmental Information Processing	Signal transduction	ko04016//MAPK signaling pathway - plant	K17686	GO:0031224//intrinsic component of membrane	GO:0003824//catalytic activity;GO:0008324//cation transmembrane transporter activity;GO:0032550//purine ribonucleoside binding;GO:0046914//transition metal ion binding	GO:0006812//cation transport
ncbi_104886807	459	443	553	251	276	239	8.85	9.06	9.87	5.34	5.07	4.82	9.26	5.07667	-0.867131	2.58861e-06	6.39091e-05	ABCC2	PREDICTED: ABC transporter D family member 2, chloroplastic [Beta vulgaris subsp. vulgaris] [Beta vulgaris]	-	-	-	-	GO:0031224//intrinsic component of membrane	GO:0032550//purine ribonucleoside binding;GO:0042626//ATPase activity, coupled to transmembrane movement of substances	GO:0015893//drug transport;GO:0044763//single-organism cellular process
ncbi_104889084	984	1086	1475	2552	2426	3861	40.68	47.6	56.42	116.42	95.48	166.82	48.2333	126.24	1.38807	2.61358e-06	6.44372e-05	--	late embryogenesis abundant protein [Tamarix hispida]	-	-	-	-	-	-	-
MSTRG.19189	500	551	454	227	293	179	20.88	24.24	18.09	10.85	12.12	7.92	21.07	10.2967	-1.03301	2.74539e-06	6.75945e-05	--	PREDICTED: receptor-like protein 12 [Beta vulgaris subsp. vulgaris] [Beta vulgaris]	-	-	-	-	-	-	-
ncbi_104883600	257	200	227	523	449	339	9.23	7.61	7.54	20.73	15.35	12.73	8.12667	16.27	1.00148	2.76397e-06	6.7959e-05	SPBC776.05	PREDICTED: uncharacterized membrane protein C776.05 [Beta vulgaris subsp. vulgaris] [Beta vulgaris]	-	-	-	-	-	-	-
ncbi_104908179	835	677	465	2746	2940	1011	31.79	27.33	16.38	115.41	106.58	40.24	25.1667	87.41	1.79628	2.80881e-06	6.89672e-05	--	PLATZ transcription factor family protein [Medicago truncatula]	-	-	-	-	-	-	-
ncbi_109133847	30	24	30	168	336	2805	1.23	1.04	1.13	7.57	13.06	119.75	1.13333	46.7933	5.36766	2.82858e-06	6.9358e-05	--	PREDICTED: uncharacterized protein LOC109133847 [Beta vulgaris subsp. vulgaris] [Beta vulgaris]	-	-	-	-	-	-	-
ncbi_104902387	714	716	751	290	449	343	45.38	48.25	44.17	20.34	27.17	22.79	45.9333	23.4333	-0.970979	2.85974e-06	7.00266e-05	MAF1	PREDICTED: MFP1 attachment factor 1 [Beta vulgaris subsp. vulgaris] [Beta vulgaris]	-	-	-	-	GO:0012505//endomembrane system;GO:0044428//nuclear part	-	-
ncbi_104889458	1422	984	1055	347	445	125	49.26	36.14	33.82	13.27	14.68	4.53	39.74	10.8267	-1.876	2.97165e-06	7.26681e-05	Nanp	PREDICTED: haloacid dehalogenase-like hydrolase domain-containing protein 3 [Beta vulgaris subsp. vulgaris] [Beta vulgaris]	-	-	-	-	-	-	-
ncbi_104883655	19	15	6	256	417	22	0.71	0.6	0.21	10.62	14.93	0.86	0.506667	8.80333	4.11894	2.97708e-06	7.27021e-05	WRKY28	PREDICTED: probable WRKY transcription factor 71 [Beta vulgaris subsp. vulgaris] [Beta vulgaris]	-	-	-	-	-	-	-
ncbi_104903261	703	648	374	1804	2270	978	21.7	21.2	10.68	61.46	66.71	31.56	17.86	53.2433	1.57587	3.04743e-06	7.43194e-05	IVD	PREDICTED: isovaleryl-CoA dehydrogenase, mitochondrial [Beta vulgaris subsp. vulgaris] [Beta vulgaris]	Metabolism;Metabolism	Global and overview maps;Amino acid metabolism	ko01100//Metabolic pathways;ko00280//Valine, leucine and isoleucine degradation	K00253;K00253	-	-	-
ncbi_104895690	76	62	84	18	23	15	3.89	3.37	3.98	1.02	1.12	0.8	3.74667	0.98	-1.93475	3.0621e-06	7.45748e-05	At3g43630	PREDICTED: vacuolar iron transporter homolog 3 [Beta vulgaris subsp. vulgaris] [Beta vulgaris]	-	-	-	-	-	-	-
ncbi_104906581	442	469	334	142	202	164	15.06	16.94	10.53	5.34	6.55	5.84	14.1767	5.91	-1.26229	3.06619e-06	7.45748e-05	FUC1	PREDICTED: alpha-L-fucosidase 1-like [Beta vulgaris subsp. vulgaris] [Beta vulgaris]	Metabolism	Glycan biosynthesis and metabolism	ko00511//Other glycan degradation	K01206	-	GO:0016787//hydrolase activity	GO:0044238//primary metabolic process
ncbi_104902614	392	295	270	107	150	127	13.92	11.11	8.87	4.19	5.07	4.71	11.3	4.65667	-1.27895	3.13544e-06	7.59312e-05	--	NF-kappa-B inhibitor-like protein 2 isoform 1 [Theobroma cacao]	-	-	-	-	-	-	GO:0009058//biosynthetic process
ncbi_104903459	798	836	789	411	373	422	24.77	27.51	22.66	14.08	11.02	13.69	24.98	12.93	-0.950051	3.13548e-06	7.59312e-05	CYP90A1	PREDICTED: cytochrome P450 90A1 [Beta vulgaris subsp. vulgaris] [Beta vulgaris]	Metabolism;Metabolism	Global and overview maps;Metabolism of terpenoids and polyketides	ko01110//Biosynthesis of secondary metabolites;ko00905//Brassinosteroid biosynthesis	K09588;K09588	GO:0031224//intrinsic component of membrane	GO:0016491//oxidoreductase activity;GO:0046906//tetrapyrrole binding;GO:0046914//transition metal ion binding	GO:0005976//polysaccharide metabolic process;GO:0009826//unidimensional cell growth;GO:0009909//regulation of flower development;GO:0010208//pollen wall assembly;GO:0016129//phytosteroid biosynthetic process;GO:0043479//pigment accumulation in tissues in response to UV light;GO:0048588//developmental cell growth;GO:0065008//regulation of biological quality
ncbi_104893017	85	66	114	413	551	151	2.4	1.97	2.87	12.36	14.17	4.3	2.41333	10.2767	2.09027	3.13686e-06	7.59312e-05	--	polyprotein [Cajanus cajan]	-	-	-	-	-	-	-
ncbi_104887288	886	779	1067	461	565	442	31.4	29.27	34.99	18.03	19.07	16.38	31.8867	17.8267	-0.838916	3.13884e-06	7.59312e-05	--	PREDICTED: uncharacterized protein LOC104887288 [Beta vulgaris subsp. vulgaris] [Beta vulgaris]	-	-	-	-	-	-	-
ncbi_104895770	476	395	534	235	271	175	12.09	10.79	12.79	6.68	6.72	4.98	11.89	6.12667	-0.956574	3.23897e-06	7.82482e-05	FLN2	PREDICTED: fructokinase-like 2, chloroplastic [Beta vulgaris subsp. vulgaris] [Beta vulgaris]	-	-	-	-	GO:0009295//nucleoid	-	GO:0006351//transcription, DNA-templated;GO:0006796//phosphate-containing compound metabolic process;GO:0009657//plastid organization;GO:0034660//ncRNA metabolic process;GO:0044711//single-organism biosynthetic process;GO:0044763//single-organism cellular process
ncbi_104900506	224	166	326	34	82	56	7.11	5.59	9.58	1.19	2.48	1.86	7.42667	1.84333	-2.0104	3.26009e-06	7.86529e-05	RLP51	PREDICTED: receptor-like protein 51 [Beta vulgaris subsp. vulgaris] [Beta vulgaris]	-	-	-	-	-	-	GO:0006796//phosphate-containing compound metabolic process
ncbi_104900802	704	709	741	433	448	402	23.71	25.32	23.09	16.1	14.37	14.15	24.04	14.8733	-0.692709	3.3398e-06	8.03964e-05	KINB2	PREDICTED: SNF1-related protein kinase regulatory subunit beta-2 [Beta vulgaris subsp. vulgaris] [Beta vulgaris]	-	-	-	-	-	-	-
ncbi_104887765	937	837	976	316	568	304	20.09	19.03	19.37	7.48	11.6	6.81	19.4967	8.63	-1.1758	3.34129e-06	8.03964e-05	NPY1	PREDICTED: BTB/POZ domain-containing protein NPY1 [Beta vulgaris subsp. vulgaris] [Beta vulgaris]	-	-	-	-	GO:0005768//endosome;GO:0016020//membrane	-	GO:0008105//asymmetric protein localization;GO:0009793//embryo development ending in seed dormancy;GO:0009909//regulation of flower development;GO:0009926//auxin polar transport;GO:0032446//protein modification by small protein conjugation;GO:0050794//regulation of cellular process
ncbi_104892591	289	242	253	478	487	613	5.16	4.58	4.18	9.42	8.28	11.45	4.64	9.71667	1.06634	3.41424e-06	8.19402e-05	BHLH157	PREDICTED: transcription factor bHLH157 [Beta vulgaris subsp. vulgaris] [Beta vulgaris]	-	-	-	-	-	-	-
ncbi_104895448	1740	1873	1730	2407	2838	2401	30.97	35.34	28.49	47.29	48.09	44.68	31.6	46.6867	0.563086	3.41869e-06	8.19402e-05	RZ1A	PREDICTED: glycine-rich RNA-binding protein RZ1A [Beta vulgaris subsp. vulgaris] [Beta vulgaris]	Genetic Information Processing	Transcription	ko03040//Spliceosome	K12885	-	GO:0046872//metal ion binding	-
ncbi_104895840	877	916	806	1434	1411	1126	13.27	14.84	11.66	24.48	20.67	18.06	13.2567	21.07	0.668472	3.41911e-06	8.19402e-05	--	PREDICTED: uncharacterized protein LOC104895840 isoform X1 [Beta vulgaris subsp. vulgaris] [Beta vulgaris]	-	-	-	-	-	-	-
ncbi_104899080	144	147	170	260	306	244	4.82	5.18	5.26	9.61	9.84	8.54	5.08667	9.33	0.875157	3.48289e-06	8.33579e-05	OsI_27296	PREDICTED: probable E3 ubiquitin-protein ligase BAH1-like 1 isoform X1 [Beta vulgaris subsp. vulgaris] [Beta vulgaris]	-	-	-	-	GO:0016604//nuclear body	GO:0003824//catalytic activity;GO:0046914//transition metal ion binding	GO:0001101//response to acid chemical;GO:0009267//cellular response to starvation;GO:0009617//response to bacterium;GO:0009696//salicylic acid metabolic process;GO:0009814//defense response, incompatible interaction;GO:0010565//regulation of cellular ketone metabolic process;GO:0015698//inorganic anion transport;GO:0032446//protein modification by small protein conjugation
ncbi_104886948	700	585	590	891	1102	821	23.31	20.37	17.76	32.22	35.45	29.04	20.48	32.2367	0.654487	3.49424e-06	8.35183e-05	TPK2	PREDICTED: thiamine pyrophosphokinase 2 isoform X1 [Beta vulgaris subsp. vulgaris] [Beta vulgaris]	Metabolism;Metabolism	Global and overview maps;Metabolism of cofactors and vitamins	ko01100//Metabolic pathways;ko00730//Thiamine metabolism	K00949;K00949	-	GO:0016772//transferase activity, transferring phosphorus-containing groups;GO:0019842//vitamin binding;GO:0032550//purine ribonucleoside binding	GO:0006796//phosphate-containing compound metabolic process;GO:0009108//coenzyme biosynthetic process;GO:0042723//thiamine-containing compound metabolic process
ncbi_104894469	4	3	5	23	48	51	0.08	0.06	0.09	0.51	0.92	1.07	0.0766667	0.833333	3.44222	3.50907e-06	8.37615e-05	UGT74G1	PREDICTED: UDP-glycosyltransferase 74G1 [Beta vulgaris subsp. vulgaris] [Beta vulgaris]	-	-	-	-	-	GO:0016758//transferase activity, transferring hexosyl groups	-
ncbi_104907550	1391	1234	1134	674	691	403	36.61	34.44	27.62	19.58	17.32	11.09	32.89	15.9967	-1.03988	3.52057e-06	8.39247e-05	--	PREDICTED: protein PNS1 isoform X1 [Beta vulgaris subsp. vulgaris] [Beta vulgaris]	-	-	-	-	-	-	-
ncbi_104908091	1431	591	651	2948	4646	1782	84.27	36.9	35.47	191.62	260.49	109.71	52.2133	187.273	1.84266	3.52821e-06	8.39957e-05	ATJ8	PREDICTED: chaperone protein dnaJ 8, chloroplastic [Beta vulgaris subsp. vulgaris] [Beta vulgaris]	-	-	-	-	-	-	-
ncbi_104902897	1	2	3	94	5	179	0.04	0.09	0.12	4.33	0.2	7.81	0.0833333	4.11333	5.62527	3.62758e-06	8.62473e-05	XTH32	PREDICTED: probable xyloglucan endotransglucosylase/hydrolase protein 32 [Beta vulgaris subsp. vulgaris] [Beta vulgaris]	-	-	-	-	GO:0005576//extracellular region;GO:0030312//external encapsulating structure	GO:0016758//transferase activity, transferring hexosyl groups;GO:0016787//hydrolase activity	GO:0044042//glucan metabolic process;GO:0045229//external encapsulating structure organization
ncbi_104894461	227	215	240	116	98	90	5.29	5.31	5.17	2.98	2.17	2.19	5.25667	2.44667	-1.10333	3.70933e-06	8.80745e-05	At1g77260	PREDICTED: probable methyltransferase PMT10 [Beta vulgaris subsp. vulgaris] [Beta vulgaris]	-	-	-	-	-	-	-
ncbi_104904336	593	478	380	935	1042	755	37.69	32.21	22.35	65.59	63.05	50.17	30.75	59.6033	0.954807	3.74908e-06	8.89012e-05	--	PREDICTED: universal stress protein PHOS32 [Beta vulgaris subsp. vulgaris] [Beta vulgaris]	-	-	-	-	-	-	-
ncbi_104896009	1649	1555	1552	2424	2373	2589	9.36	9.35	8.15	15.18	12.82	15.36	8.95333	14.4533	0.690905	3.75724e-06	8.89775e-05	--	PREDICTED: uncharacterized protein LOC104896009 isoform X1 [Beta vulgaris subsp. vulgaris] [Beta vulgaris]	-	-	-	-	-	-	-
ncbi_104897773	466	385	508	531	4738	3996	15.47	13.55	15.6	19.45	149.72	138.65	14.8733	102.607	2.78632	3.80234e-06	8.99254e-05	BGLU12	PREDICTED: beta-glucosidase 13 [Beta vulgaris subsp. vulgaris] [Beta vulgaris]	Metabolism;Metabolism;Metabolism;Metabolism;Metabolism	Global and overview maps;Global and overview maps;Biosynthesis of other secondary metabolites;Carbohydrate metabolism;Metabolism of other amino acids	ko01100//Metabolic pathways;ko01110//Biosynthesis of secondary metabolites;ko00940//Phenylpropanoid biosynthesis;ko00500//Starch and sucrose metabolism;ko00460//Cyanoamino acid metabolism	K01188;K01188;K01188;K01188;K01188	-	-	-
ncbi_104884580	20	33	154	784	353	700	0.22	0.38	1.54	9.35	3.63	7.91	0.713333	6.96333	3.28713	3.80727e-06	8.99254e-05	SHOC1	PREDICTED: uncharacterized protein LOC104884580 [Beta vulgaris subsp. vulgaris] [Beta vulgaris]	-	-	-	-	-	-	-
ncbi_104887232	225	256	287	98	69	97	6.03	7.28	7.12	2.9	1.76	2.72	6.81	2.46	-1.469	3.82376e-06	9.01967e-05	At1g66250	PREDICTED: glucan endo-1,3-beta-glucosidase 2 [Beta vulgaris subsp. vulgaris] [Beta vulgaris]	Metabolism	Carbohydrate metabolism	ko00500//Starch and sucrose metabolism	K19891	-	GO:0008422//beta-glucosidase activity	GO:0044238//primary metabolic process
ncbi_104902393	779	877	694	1243	1397	1333	14.81	17.67	12.21	26.08	25.28	26.49	14.8967	25.95	0.800745	3.90409e-06	9.19709e-05	ADO1	PREDICTED: adagio protein 1 [Beta vulgaris subsp. vulgaris] [Beta vulgaris]	Organismal Systems	Environmental adaptation	ko04712//Circadian rhythm - plant	K12115	-	-	-
ncbi_104883565	4456	4738	4751	1808	2596	2477	230.86	260.24	227.77	103.39	128.05	134.16	239.623	121.867	-0.975465	3.91318e-06	9.20282e-05	GASA14	PREDICTED: gibberellin-regulated protein 14 [Beta vulgaris subsp. vulgaris] [Beta vulgaris]	-	-	-	-	-	-	-
MSTRG.7704	10	8	2	5	399	346	0.28	0.22	0.05	0.15	7.28	6.98	0.183333	4.80333	4.71149	3.9171e-06	9.20282e-05	BIG	PREDICTED: auxin transport protein BIG [Beta vulgaris subsp. vulgaris] [Beta vulgaris]	-	-	-	-	-	-	GO:0009653//anatomical structure morphogenesis;GO:0009791//post-embryonic development;GO:0009987//cellular process;GO:0050896//response to stimulus
ncbi_104896573	500	444	512	248	322	219	12.86	12.11	12.19	7.04	7.89	5.89	12.3867	6.94	-0.83578	3.92244e-06	9.20282e-05	At1g68410	PREDICTED: probable protein phosphatase 2C 15 [Beta vulgaris subsp. vulgaris] [Beta vulgaris]	-	-	-	-	-	GO:0016791//phosphatase activity;GO:0043169//cation binding	GO:0006796//phosphate-containing compound metabolic process
ncbi_104905122	755	708	590	1382	1818	938	17.42	17.32	12.6	35.2	39.94	22.63	15.78	32.59	1.04633	3.92697e-06	9.20282e-05	--	PREDICTED: uncharacterized protein LOC104905122 [Beta vulgaris subsp. vulgaris] [Beta vulgaris]	-	-	-	-	-	-	-
ncbi_104902098	36	34	33	87	177	90	0.76	0.76	0.7	2.05	3.53	2.01	0.74	2.53	1.77354	3.941e-06	9.21929e-05	At5g20050	PREDICTED: probable receptor-like protein kinase At5g20050 [Beta vulgaris subsp. vulgaris] [Beta vulgaris]	-	-	-	-	GO:0016020//membrane	GO:0004672//protein kinase activity	GO:0006796//phosphate-containing compound metabolic process
ncbi_104889576	222	192	183	320	382	306	5.84	5.36	4.46	9.29	9.57	8.42	5.22	9.09333	0.800759	3.94424e-06	9.21929e-05	IPK1	PREDICTED: inositol-pentakisphosphate 2-kinase [Beta vulgaris subsp. vulgaris] [Beta vulgaris]	Metabolism;Environmental Information Processing;Metabolism	Global and overview maps;Signal transduction;Carbohydrate metabolism	ko01100//Metabolic pathways;ko04070//Phosphatidylinositol signaling system;ko00562//Inositol phosphate metabolism	K10572;K10572;K10572	-	-	-
ncbi_104889728	1010	645	756	242	407	160	23.59	15.97	16.34	6.24	9.05	3.91	18.6333	6.4	-1.54174	4.03892e-06	9.42833e-05	UGT75L6	PREDICTED: crocetin glucosyltransferase, chloroplastic [Beta vulgaris subsp. vulgaris] [Beta vulgaris]	Metabolism	Global and overview maps	ko01110//Biosynthesis of secondary metabolites	K21371	-	-	-
ncbi_104890850	426	408	754	117	227	140	7.37	7.48	12.07	2.24	3.74	2.53	8.97333	2.83667	-1.66145	4.13172e-06	9.63247e-05	--	PREDICTED: uncharacterized protein LOC104890850 isoform X1 [Beta vulgaris subsp. vulgaris] [Beta vulgaris]	-	-	-	-	-	-	-
ncbi_104899921	356	438	395	191	214	177	18.03	23.52	18.51	10.68	10.32	9.37	20.02	10.1233	-0.983758	4.14087e-06	9.64131e-05	SALR	PREDICTED: (+)-neomenthol dehydrogenase-like [Beta vulgaris subsp. vulgaris] [Beta vulgaris]	Metabolism;Metabolism	Global and overview maps;Metabolism of terpenoids and polyketides	ko01110//Biosynthesis of secondary metabolites;ko00902//Monoterpenoid biosynthesis	K15095;K15095	-	GO:0016616//oxidoreductase activity, acting on the CH-OH group of donors, NAD or NADP as acceptor	GO:0044710//single-organism metabolic process
ncbi_104888704	534	563	792	1	41	64	55.13	61.62	75.66	0.11	4.03	6.91	64.1367	3.68333	-4.12207	4.34344e-06	0.000100999	--	PREDICTED: arabinogalactan peptide 13 [Beta vulgaris subsp. vulgaris] [Beta vulgaris]	-	-	-	-	GO:0031224//intrinsic component of membrane	GO:0005488//binding	GO:0048588//developmental cell growth
ncbi_104896935	770	846	553	1587	1378	1358	10.91	12.71	7.25	24.82	18.59	20.11	10.29	21.1733	1.04101	4.36406e-06	0.000101348	NLP8	PREDICTED: protein NLP9 [Beta vulgaris subsp. vulgaris] [Beta vulgaris]	-	-	-	-	-	-	-
ncbi_104892201	566	597	802	242	375	226	11.47	13.03	15.19	5.4	7.19	4.86	13.23	5.81667	-1.18555	4.37161e-06	0.000101392	At4g23740	PREDICTED: probable inactive receptor kinase At4g23740 [Beta vulgaris subsp. vulgaris] [Beta vulgaris]	-	-	-	-	GO:0031224//intrinsic component of membrane	GO:0016301//kinase activity;GO:0032550//purine ribonucleoside binding	GO:0006464//cellular protein modification process;GO:0006796//phosphate-containing compound metabolic process;GO:0048509//regulation of meristem development
ncbi_104908259	473	219	264	39	92	81	22.15	10.87	11.44	2.02	4.1	3.96	14.82	3.36	-2.14101	4.43991e-06	0.000102844	GSVIVT00023967001	PREDICTED: peroxidase P7-like [Beta vulgaris subsp. vulgaris] [Beta vulgaris]	Metabolism;Metabolism;Metabolism	Global and overview maps;Global and overview maps;Biosynthesis of other secondary metabolites	ko01100//Metabolic pathways;ko01110//Biosynthesis of secondary metabolites;ko00940//Phenylpropanoid biosynthesis	K00430;K00430;K00430	-	GO:0005488//binding	-
ncbi_104907844	346	155	197	761	889	431	9.59	4.55	5.05	23.27	23.45	12.49	6.39667	19.7367	1.62549	4.45775e-06	0.000103124	--	Glyco_transf_8 domain-containing protein [Cephalotus follicularis]	-	-	-	-	-	-	-
ncbi_104900745	747	703	663	1033	1100	872	12.43	12.4	10.2	18.97	17.42	15.16	11.6767	17.1833	0.557381	4.49118e-06	0.000103764	--	WAPL domain-containing protein [Cephalotus follicularis]	-	-	-	-	-	-	-
ncbi_104894247	999	1056	584	2577	4368	1514	17.24	19.32	9.33	49.09	71.78	27.32	15.2967	49.3967	1.6912	4.51574e-06	0.000104198	TPS9	PREDICTED: probable alpha,alpha-trehalose-phosphate synthase [UDP-forming] 9 [Beta vulgaris subsp. vulgaris] [Beta vulgaris]	Metabolism;Metabolism	Global and overview maps;Carbohydrate metabolism	ko01100//Metabolic pathways;ko00500//Starch and sucrose metabolism	K16055;K16055	-	GO:0019203//carbohydrate phosphatase activity;GO:0035251//UDP-glucosyltransferase activity	GO:0005991//trehalose metabolic process;GO:0006796//phosphate-containing compound metabolic process
ncbi_104888841	1418	1166	1509	703	927	700	25.91	22.59	25.52	14.18	16.13	13.37	24.6733	14.56	-0.760942	4.54766e-06	0.0001048	At2g32450	PREDICTED: uncharacterized TPR repeat-containing protein At1g05150 [Beta vulgaris subsp. vulgaris] [Beta vulgaris]	-	-	-	-	-	GO:0046914//transition metal ion binding	-
ncbi_104905739	216	188	207	100	104	74	11.68	10.78	10.36	5.97	5.35	4.18	10.94	5.16667	-1.08231	4.56967e-06	0.000105173	At1g10030	PREDICTED: ergosterol biosynthetic protein 28 [Beta vulgaris subsp. vulgaris] [Beta vulgaris]	-	-	-	-	-	-	-
ncbi_104890346	1310	1002	924	2350	1991	3245	49.45	40.1	32.27	97.91	71.56	128.06	40.6067	99.1767	1.28828	4.58757e-06	0.00010545	PPC6-7	PREDICTED: probable protein phosphatase 2C 34 [Beta vulgaris subsp. vulgaris] [Beta vulgaris]	-	-	-	-	-	-	-
ncbi_104897999	934	797	856	1452	1529	1028	33.52	30.33	28.43	57.52	52.25	38.57	30.76	49.4467	0.684818	4.60194e-06	0.000105645	Dnajb4	PREDICTED: dnaJ homolog subfamily B member 4 [Beta vulgaris subsp. vulgaris] [Beta vulgaris]	-	-	-	-	-	-	-
ncbi_104893383	0	0	0	90	2	79	0	0	0	4.41	0.08	3.66	0.001	2.71667	11.4076	4.63305e-06	0.000106118	TCS1	PREDICTED: caffeine synthase 1-like [Beta vulgaris subsp. vulgaris] [Beta vulgaris]	Metabolism;Metabolism	Global and overview maps;Lipid metabolism	ko01110//Biosynthesis of secondary metabolites;ko00592//alpha-Linolenic acid metabolism	K08241;K08241	-	-	-
ncbi_104895990	12834	12314	6832	25009	24819	38720	951.87	968.24	468.88	2047.3	1752.56	3002.21	796.33	2267.36	1.50957	4.63432e-06	0.000106118	ASR1	PREDICTED: abscisic stress-ripening protein 2 [Beta vulgaris subsp. vulgaris] [Beta vulgaris]	-	-	-	-	GO:0043231//intracellular membrane-bounded organelle;GO:0044444//cytoplasmic part	-	GO:0050896//response to stimulus
ncbi_104893902	936	1012	840	1543	1545	1255	21.79	24.97	18.09	39.64	34.24	30.54	21.6167	34.8067	0.68722	4.87501e-06	0.000111487	SCD2	PREDICTED: coiled-coil domain-containing protein SCD2 [Beta vulgaris subsp. vulgaris] [Beta vulgaris]	-	-	-	-	-	-	-
ncbi_104897524	707	546	778	249	292	331	19.41	15.89	19.76	7.55	7.63	9.5	18.3533	8.22667	-1.15766	4.97395e-06	0.000113605	ACR4	PREDICTED: ACT domain-containing protein ACR4 [Beta vulgaris subsp. vulgaris] [Beta vulgaris]	-	-	-	-	-	GO:0016772//transferase activity, transferring phosphorus-containing groups;GO:0031406//carboxylic acid binding	-
ncbi_104905965	11660	11022	13834	3148	5678	5576	537.95	539.11	590.6	160.31	249.41	268.94	555.887	226.22	-1.29706	4.98727e-06	0.000113663	FER2	PREDICTED: ferritin-3, chloroplastic [Beta vulgaris subsp. vulgaris] [Beta vulgaris]	-	-	-	-	-	GO:0003824//catalytic activity;GO:0005506//iron ion binding	GO:0000041//transition metal ion transport;GO:0044710//single-organism metabolic process;GO:0046916//cellular transition metal ion homeostasis
ncbi_104889945	58	82	44	317	144	349	1.66	2.49	1.17	10.02	3.93	10.45	1.77333	8.13333	2.19738	4.98909e-06	0.000113663	--	PREDICTED: uncharacterized protein LOC104889945 [Beta vulgaris subsp. vulgaris] [Beta vulgaris]	-	-	-	-	-	-	-
ncbi_104896151	5388	4946	4628	6788	8277	7985	415.88	404.73	330.55	578.3	608.26	644.33	383.72	610.297	0.669457	5.09494e-06	0.000115928	--	PREDICTED: jasmonate-induced protein homolog [Beta vulgaris subsp. vulgaris] [Beta vulgaris]	-	-	-	-	-	-	-
ncbi_104892300	1709	669	1281	355	445	383	39.23	16.28	27.21	9	9.73	9.19	27.5733	9.30667	-1.56694	5.16767e-06	0.000117434	Bp10	PREDICTED: L-ascorbate oxidase homolog [Beta vulgaris subsp. vulgaris] [Beta vulgaris]	-	-	-	-	-	GO:0016682//oxidoreductase activity, acting on diphenols and related substances as donors, oxygen as acceptor	GO:0044710//single-organism metabolic process
ncbi_104898389	321	201	265	796	571	445	11.93	7.92	9.11	32.65	20.2	17.29	9.65333	23.38	1.27618	5.347e-06	0.000121356	URH1	PREDICTED: probable uridine nucleosidase 1 [Beta vulgaris subsp. vulgaris] [Beta vulgaris]	Metabolism;Metabolism	Nucleotide metabolism;Metabolism of cofactors and vitamins	ko00240//Pyrimidine metabolism;ko00760//Nicotinate and nicotinamide metabolism	K01240;K01240	-	-	-
ncbi_104899855	2031	1547	853	5178	5122	2704	36.41	29.4	14.15	102.46	87.43	50.68	26.6533	80.19	1.58911	5.36437e-06	0.000121597	BLH1	PREDICTED: BEL1-like homeodomain protein 1 [Beta vulgaris subsp. vulgaris] [Beta vulgaris]	-	-	-	-	-	-	-
ncbi_104885095	1037	932	1041	1524	1544	1165	22.7	21.5	20.97	36.49	32.08	26.65	21.7233	31.74	0.547057	5.40447e-06	0.000122352	TOL9	PREDICTED: target of Myb protein 1 isoform X1 [Beta vulgaris subsp. vulgaris] [Beta vulgaris]	-	-	-	-	-	-	-
ncbi_104908526	447	496	772	194	258	212	8.18	9.62	13.07	3.92	4.49	4.06	10.29	4.15667	-1.30774	5.44584e-06	0.000123134	POT2	PREDICTED: potassium transporter 2 [Beta vulgaris subsp. vulgaris] [Beta vulgaris]	-	-	-	-	GO:0031224//intrinsic component of membrane	GO:0046873//metal ion transmembrane transporter activity	GO:0030001//metal ion transport;GO:0034220//ion transmembrane transport
ncbi_104902728	1704	1140	2072	3129	3454	2678	34.56	24.51	38.88	70.04	66.69	56.78	32.65	64.5033	0.982291	5.50419e-06	0.000124297	spoIIIAA	PREDICTED: uncharacterized protein ycf45 [Beta vulgaris subsp. vulgaris] [Beta vulgaris]	-	-	-	-	-	GO:0032550//purine ribonucleoside binding	-
ncbi_104899865	291	211	451	69	126	79	9.27	7.12	13.29	2.43	3.82	2.63	9.89333	2.96	-1.74086	5.53492e-06	0.000124834	OEP80	PREDICTED: outer envelope protein 80, chloroplastic [Beta vulgaris subsp. vulgaris] [Beta vulgaris]	-	-	-	-	-	-	-
ncbi_104899076	700	665	695	1026	985	916	18.36	18.49	16.87	29.7	24.6	25.12	17.9067	26.4733	0.564043	5.55262e-06	0.000125076	NAT3	PREDICTED: nucleobase-ascorbate transporter 3 [Beta vulgaris subsp. vulgaris] [Beta vulgaris]	-	-	-	-	-	-	-
ncbi_104904354	4939	12306	3084	32307	33209	22708	304.4	804.07	175.88	2197.74	1948.67	1463.11	428.117	1869.84	2.12684	5.56007e-06	0.000125088	RBG7	PREDICTED: glycine-rich RNA-binding protein 7 [Beta vulgaris subsp. vulgaris] [Beta vulgaris]	-	-	-	-	-	GO:0097159//organic cyclic compound binding	-
ncbi_104898920	551	684	665	1423	1090	1023	21.53	28.33	24.04	61.37	40.55	41.78	24.6333	47.9	0.959414	5.64662e-06	0.000126876	ephA	PREDICTED: bifunctional epoxide hydrolase 2 [Beta vulgaris subsp. vulgaris] [Beta vulgaris]	-	-	-	-	-	-	-
ncbi_104898207	5	16	7	65	75	46	0.2	0.68	0.26	2.89	2.87	1.94	0.38	2.56667	2.75582	5.71526e-06	0.000128258	PNC1	PREDICTED: cationic peroxidase 1 [Beta vulgaris subsp. vulgaris] [Beta vulgaris]	Metabolism;Metabolism;Metabolism	Global and overview maps;Global and overview maps;Biosynthesis of other secondary metabolites	ko01100//Metabolic pathways;ko01110//Biosynthesis of secondary metabolites;ko00940//Phenylpropanoid biosynthesis	K00430;K00430;K00430	-	GO:0003824//catalytic activity;GO:0043169//cation binding;GO:0046906//tetrapyrrole binding	GO:0006950//response to stress;GO:0044710//single-organism metabolic process
ncbi_104893579	711	701	633	1013	1059	886	20.39	21.31	16.79	32.06	28.91	26.56	19.4967	29.1767	0.581588	5.72473e-06	0.000128302	AMSH1	PREDICTED: AMSH-like ubiquitin thioesterase 1 [Beta vulgaris subsp. vulgaris] [Beta vulgaris]	Cellular Processes	Transport and catabolism	ko04144//Endocytosis	K11866	-	GO:0008233//peptidase activity	GO:0006810//transport;GO:0016579//protein deubiquitination
ncbi_104887743	2606	1871	2256	1297	1383	1213	20.74	15.87	16.64	11.35	10.41	10.06	17.75	10.6067	-0.742848	5.73346e-06	0.000128302	--	Embryo defective 2410 isoform 1 [Theobroma cacao]	-	-	-	-	-	-	-
ncbi_104897480	103	73	60	166	234	229	5.28	3.97	2.85	9.4	11.43	12.28	4.03333	11.0367	1.45226	5.7386e-06	0.000128302	TIFY9	PREDICTED: protein TIFY 9 [Beta vulgaris subsp. vulgaris] [Beta vulgaris]	Environmental Information Processing	Signal transduction	ko04075//Plant hormone signal transduction	K13464	GO:0043231//intracellular membrane-bounded organelle	GO:0046983//protein dimerization activity	GO:0002831//regulation of response to biotic stimulus;GO:0006950//response to stress;GO:0009628//response to abiotic stimulus;GO:0009867//jasmonic acid mediated signaling pathway;GO:0044237//cellular metabolic process;GO:0051707//response to other organism;GO:0071704//organic substance metabolic process
ncbi_104909042	38	17	14	157	120	72	1.39	0.65	0.47	6.25	4.13	2.72	0.836667	4.36667	2.38381	5.84817e-06	0.00013059	HSF30	PREDICTED: heat stress transcription factor A-7a [Beta vulgaris subsp. vulgaris] [Beta vulgaris]	-	-	-	-	-	-	-
ncbi_104891440	1633	1432	1949	904	1117	801	27.52	25.59	30.4	16.82	17.93	14.11	27.8367	16.2867	-0.773295	5.85619e-06	0.000130607	TTL1	PREDICTED: TPR repeat-containing thioredoxin TTL1 [Beta vulgaris subsp. vulgaris] [Beta vulgaris]	-	-	-	-	-	-	-
ncbi_104903599	1075	1015	944	1820	1959	1228	17.45	17.47	14.18	32.61	30.28	20.84	16.3667	27.91	0.770022	6.07917e-06	0.000135412	AGO5	PREDICTED: protein argonaute 5 [Beta vulgaris subsp. vulgaris] [Beta vulgaris]	-	-	-	-	-	-	GO:0009987//cellular process;GO:0010467//gene expression
ncbi_104886541	425	256	91	29	56	30	12.93	8.26	2.56	0.97	1.62	0.95	7.91667	1.18	-2.74611	6.09394e-06	0.000135573	AS	PREDICTED: hydroquinone glucosyltransferase [Beta vulgaris subsp. vulgaris] [Beta vulgaris]	-	-	-	-	-	GO:0016740//transferase activity	-
ncbi_104887853	299	356	443	147	185	147	7.35	9.27	10.07	3.99	4.33	3.78	8.89667	4.03333	-1.14129	6.12907e-06	0.000136186	COBL7	PREDICTED: COBRA-like protein 7 isoform X2 [Beta vulgaris subsp. vulgaris] [Beta vulgaris]	-	-	-	-	GO:0031224//intrinsic component of membrane	-	GO:0040007//growth
ncbi_104900536	192	222	349	93	64	71	13.48	16.53	22.68	7.21	4.28	5.21	17.5633	5.56667	-1.65768	6.19623e-06	0.000137509	--	At4g21445p-like protein [Arabidopsis halleri]	-	-	-	-	-	-	-
ncbi_104906385	805	692	502	2591	1481	1245	22.95	20.92	13.25	81.55	40.21	37.11	19.04	52.9567	1.47578	6.25819e-06	0.000138713	ASP3	PREDICTED: aspartate aminotransferase, cytoplasmic [Beta vulgaris subsp. vulgaris] [Beta vulgaris]	Metabolism;Metabolism;Metabolism;Metabolism;Metabolism;Metabolism;Metabolism;Metabolism;Metabolism;Metabolism;Metabolism;Metabolism;Metabolism;Metabolism;Metabolism	Global and overview maps;Global and overview maps;Global and overview maps;Global and overview maps;Amino acid metabolism;Energy metabolism;Amino acid metabolism;Amino acid metabolism;Global and overview maps;Amino acid metabolism;Amino acid metabolism;Amino acid metabolism;Biosynthesis of other secondary metabolites;Amino acid metabolism;Biosynthesis of other secondary metabolites	ko01100//Metabolic pathways;ko01110//Biosynthesis of secondary metabolites;ko01200//Carbon metabolism;ko01230//Biosynthesis of amino acids;ko00270//Cysteine and methionine metabolism;ko00710//Carbon fixation in photosynthetic organisms;ko00350//Tyrosine metabolism;ko00330//Arginine and proline metabolism;ko01210//2-Oxocarboxylic acid metabolism;ko00360//Phenylalanine metabolism;ko00400//Phenylala…	K14454;K14454;K14454;K14454;K14454;K14454;K14454;K14454;K14454;K14454;K14454;K14454;K14454;K14454;K14454	-	GO:0043168//anion binding;GO:0070546//L-phenylalanine aminotransferase activity	GO:0019752//carboxylic acid metabolic process
MSTRG.8708	1096	898	1604	354	421	516	109.96	95.51	148.91	39.2	40.21	54.12	118.127	44.51	-1.40813	6.26652e-06	0.000138727	SD2	PREDICTED: defensin Ec-AMP-D1-like [Capsicum annuum]	-	-	-	-	-	-	-
ncbi_104892045	308	150	451	60	97	48	13.68	7.06	18.53	2.94	4.1	2.23	13.09	3.09	-2.08279	6.34612e-06	0.000140316	APT3	PREDICTED: adenine phosphoribosyltransferase 3 [Beta vulgaris subsp. vulgaris] [Beta vulgaris]	Metabolism;Metabolism	Global and overview maps;Nucleotide metabolism	ko01100//Metabolic pathways;ko00230//Purine metabolism	K00759;K00759	GO:0044424//intracellular part	GO:0003824//catalytic activity	GO:0043096//purine nucleobase salvage
ncbi_104884579	243	201	222	384	368	383	3.89	3.49	3.29	7.02	5.61	6.39	3.55667	6.34	0.833957	6.37392e-06	0.000140758	--	PREDICTED: MAR-binding filament-like protein 1 isoform X1 [Beta vulgaris subsp. vulgaris] [Beta vulgaris]	-	-	-	-	-	-	-
ncbi_104906532	2664	2967	2154	4375	4542	4196	51.18	60.43	38.29	92.77	83.08	84.27	49.9667	86.7067	0.795177	6.52261e-06	0.000143776	MFP2	PREDICTED: peroxisomal fatty acid beta-oxidation multifunctional protein MFP2 [Beta vulgaris subsp. vulgaris] [Beta vulgaris]	Metabolism;Metabolism;Metabolism;Metabolism;Metabolism	Global and overview maps;Global and overview maps;Global and overview maps;Lipid metabolism;Lipid metabolism	ko01100//Metabolic pathways;ko01110//Biosynthesis of secondary metabolites;ko01212//Fatty acid metabolism;ko00071//Fatty acid degradation;ko00592//alpha-Linolenic acid metabolism	K10527;K10527;K10527;K10527;K10527	GO:0005777//peroxisome;GO:0005911//cell-cell junction;GO:0030312//external encapsulating structure;GO:0043232//intracellular non-membrane-bounded organelle	GO:0016616//oxidoreductase activity, acting on the CH-OH group of donors, NAD or NADP as acceptor;GO:0016836//hydro-lyase activity;GO:0016856//racemase and epimerase activity, acting on hydroxy acids and derivatives;GO:0016863//intramolecular oxidoreductase activity, transposing C=C bonds;GO:0048037//cofactor binding	GO:0006511//ubiquitin-dependent protein catabolic process;GO:0006996//organelle organization;GO:0009062//fatty acid catabolic process;GO:0009404//toxin metabolic process;GO:0035966//response to topologically incorrect protein;GO:0043248//proteasome assembly
ncbi_104900948	2513	2715	2228	3700	4512	3261	45.55	52.17	37.36	74.02	77.86	61.79	45.0267	71.2233	0.66157	6.52655e-06	0.000143776	CSC1	PREDICTED: calcium permeable stress-gated cation channel 1 [Beta vulgaris subsp. vulgaris] [Beta vulgaris]	-	-	-	-	-	-	-
ncbi_104892611	893	856	804	1142	1376	1077	16.23	16.41	13.47	22.86	23.81	20.46	15.37	22.3767	0.541878	6.68704e-06	0.00014696	fray2	PREDICTED: serine/threonine-protein kinase BLUS1 [Beta vulgaris subsp. vulgaris] [Beta vulgaris]	-	-	-	-	-	-	-
MSTRG.8707	13623	7684	4466	24120	32215	21466	1143.02	683.49	346.73	2233.72	2573.43	1882.88	724.413	2230.01	1.62217	6.68742e-06	0.00014696	SD2	Defensin MtDef4.4 [Medicago truncatula]	-	-	-	-	-	-	-
ncbi_104893435	0	0	0	13	50	16	0	0	0	0.36	1.19	0.42	0.001	0.656667	9.35902	6.70564e-06	0.000147181	--	PREDICTED: replication protein A 70 kDa DNA-binding subunit B-like [Beta vulgaris subsp. vulgaris] [Beta vulgaris]	Genetic Information Processing;Genetic Information Processing;Genetic Information Processing;Genetic Information Processing	Replication and repair;Replication and repair;Replication and repair;Replication and repair	ko03420//Nucleotide excision repair;ko03440//Homologous recombination;ko03030//DNA replication;ko03430//Mismatch repair	K07466;K07466;K07466;K07466	-	-	-
ncbi_104890329	420	403	466	652	662	567	14.47	14.72	14.86	24.8	21.72	20.42	14.6833	22.3133	0.603727	6.74563e-06	0.000147878	TOPP9	PREDICTED: serine/threonine-protein phosphatase PP1 isozyme 9 [Beta vulgaris subsp. vulgaris] [Beta vulgaris]	Genetic Information Processing	Translation	ko03015//mRNA surveillance pathway	K06269	-	GO:0003824//catalytic activity	GO:0006796//phosphate-containing compound metabolic process
ncbi_104892944	655	549	795	249	379	292	19.02	16.9	21.36	7.98	10.48	8.86	19.0933	9.10667	-1.06807	6.89811e-06	0.000151037	BSK2	PREDICTED: probable serine/threonine-protein kinase At4g35230 [Beta vulgaris subsp. vulgaris] [Beta vulgaris]	Environmental Information Processing	Signal transduction	ko04075//Plant hormone signal transduction	K14500	-	GO:0016772//transferase activity, transferring phosphorus-containing groups;GO:0032550//purine ribonucleoside binding	GO:0006464//cellular protein modification process;GO:0006796//phosphate-containing compound metabolic process
ncbi_104890301	29	64	35	214	122	263	0.7	1.65	0.79	5.73	2.82	6.67	1.04667	5.07333	2.27713	6.96068e-06	0.000152221	BIP4	PREDICTED: luminal-binding protein 5 [Beta vulgaris subsp. vulgaris] [Beta vulgaris]	Genetic Information Processing;Genetic Information Processing	Folding, sorting and degradation;Folding, sorting and degradation	ko04141//Protein processing in endoplasmic reticulum;ko03060//Protein export	K09490;K09490	GO:0044432//endoplasmic reticulum part	GO:0032550//purine ribonucleoside binding	GO:0000302//response to reactive oxygen species;GO:0009642//response to light intensity;GO:0010468//regulation of gene expression;GO:0033554//cellular response to stress;GO:0034645//cellular macromolecule biosynthetic process;GO:0044267//cellular protein metabolic process
ncbi_104891399	3801	3827	4075	5520	5634	5806	64.91	69.29	64.4	104.05	91.61	103.66	66.2	99.7733	0.591823	7.03777e-06	0.000153721	PPC2	PREDICTED: phosphoenolpyruvate carboxylase 2 [Beta vulgaris subsp. vulgaris] [Beta vulgaris]	Metabolism;Metabolism;Metabolism;Metabolism	Global and overview maps;Global and overview maps;Carbohydrate metabolism;Energy metabolism	ko01100//Metabolic pathways;ko01200//Carbon metabolism;ko00620//Pyruvate metabolism;ko00710//Carbon fixation in photosynthetic organisms	K01595;K01595;K01595;K01595	-	GO:0004611//phosphoenolpyruvate carboxykinase activity	GO:0006101//citrate metabolic process
ncbi_104900648	721	673	724	437	492	404	10.78	10.67	10.02	7.21	7.01	6.32	10.49	6.84667	-0.615541	7.05816e-06	0.000153979	PEX6	PREDICTED: peroxisome biogenesis protein 6 [Beta vulgaris subsp. vulgaris] [Beta vulgaris]	Cellular Processes	Transport and catabolism	ko04146//Peroxisome	K13339	-	-	GO:0007031//peroxisome organization;GO:0015031//protein transport;GO:0044763//single-organism cellular process
ncbi_104904943	1400	778	1103	2258	2456	1649	52.09	30.69	37.97	92.73	87	64.14	40.25	81.29	1.01409	7.0839e-06	0.000154354	CAD1	PREDICTED: probable cinnamyl alcohol dehydrogenase 1 [Beta vulgaris subsp. vulgaris] [Beta vulgaris]	Metabolism;Metabolism;Metabolism	Global and overview maps;Global and overview maps;Biosynthesis of other secondary metabolites	ko01100//Metabolic pathways;ko01110//Biosynthesis of secondary metabolites;ko00940//Phenylpropanoid biosynthesis	K00083;K00083;K00083	-	GO:0003824//catalytic activity;GO:0043169//cation binding	GO:0044710//single-organism metabolic process
ncbi_104894719	4760	4493	3810	2622	2330	2245	123.5	122.49	91.31	73.24	56.07	60.41	112.433	63.24	-0.830161	7.28632e-06	0.000158572	ACR3	PREDICTED: ACT domain-containing protein ACR3 [Beta vulgaris subsp. vulgaris] [Beta vulgaris]	-	-	-	-	-	GO:0031406//carboxylic acid binding	GO:0000097//sulfur amino acid biosynthetic process;GO:0006089//lactate metabolic process
ncbi_104895378	2566	2617	2626	3430	4458	3140	66.32	71.71	62.8	97.85	109.7	84.84	66.9433	97.4633	0.541919	7.32123e-06	0.000159139	Gtp-bp	PREDICTED: signal recognition particle receptor subunit alpha [Beta vulgaris subsp. vulgaris] [Beta vulgaris]	Genetic Information Processing	Folding, sorting and degradation	ko03060//Protein export	K13431	-	-	-
ncbi_104896697	637	862	843	406	362	335	20.72	29.72	25.37	14.58	11.21	11.39	25.27	12.3933	-1.02786	7.53254e-06	0.000163535	SCPL50	PREDICTED: serine carboxypeptidase-like 50 [Beta vulgaris subsp. vulgaris] [Beta vulgaris]	-	-	-	-	-	GO:0004180//carboxypeptidase activity	GO:0019538//protein metabolic process
ncbi_104907226	109	53	60	244	275	152	4.55	2.35	2.32	11.25	10.94	6.64	3.07333	9.61	1.64473	7.70988e-06	0.000167184	--	PREDICTED: dystrophin [Gossypium raimondii]	-	-	-	-	-	-	-
ncbi_104886974	21	23	36	127	129	60	0.53	0.62	0.85	3.56	3.12	1.59	0.666667	2.75667	2.04789	7.74438e-06	0.00016773	ACS2	PREDICTED: 1-aminocyclopropane-1-carboxylate synthase [Beta vulgaris subsp. vulgaris] [Beta vulgaris]	Metabolism;Metabolism;Environmental Information Processing;Metabolism	Global and overview maps;Global and overview maps;Signal transduction;Amino acid metabolism	ko01100//Metabolic pathways;ko01110//Biosynthesis of secondary metabolites;ko04016//MAPK signaling pathway - plant;ko00270//Cysteine and methionine metabolism	K20772;K20772;K20772;K20772	-	-	-
ncbi_104908702	6562	5476	8547	2228	3624	3110	157.11	138.99	189.35	58.88	82.61	77.84	161.817	73.11	-1.14622	7.77414e-06	0.000168172	--	PREDICTED: uncharacterized protein LOC104908702 [Beta vulgaris subsp. vulgaris] [Beta vulgaris]	-	-	-	-	-	-	-
ncbi_104902871	10065	10309	13350	5822	7448	5735	264.83	287.57	325.04	169.08	186.58	157.75	292.48	171.137	-0.773189	7.83259e-06	0.000169159	CPN60A1	PREDICTED: ruBisCO large subunit-binding protein subunit alpha [Beta vulgaris subsp. vulgaris] [Beta vulgaris]	-	-	-	-	GO:0044424//intracellular part	GO:0032550//purine ribonucleoside binding	GO:0006457//protein folding
ncbi_104908201	2507	2194	2646	1040	1662	1170	40.21	37.3	39.27	18.41	25.38	19.62	38.9267	21.1367	-0.881011	7.83858e-06	0.000169159	NLP7	PREDICTED: protein NLP7 [Beta vulgaris subsp. vulgaris] [Beta vulgaris]	-	-	-	-	-	-	-
ncbi_104897528	8	6	4	34	47	34	0.33	0.26	0.15	1.56	1.86	1.48	0.246667	1.63333	2.72718	7.86631e-06	0.000169554	--	PREDICTED: uncharacterized protein LOC104897528 [Beta vulgaris subsp. vulgaris] [Beta vulgaris]	-	-	-	-	-	-	-
ncbi_104895698	227	252	305	523	458	433	8.35	9.83	10.38	21.24	16.05	16.66	9.52	17.9833	0.917627	7.98083e-06	0.000171817	TPPJ	PREDICTED: probable trehalose-phosphate phosphatase I [Beta vulgaris subsp. vulgaris] [Beta vulgaris]	Metabolism;Metabolism	Global and overview maps;Carbohydrate metabolism	ko01100//Metabolic pathways;ko00500//Starch and sucrose metabolism	K01087;K01087	-	GO:0019203//carbohydrate phosphatase activity	GO:0005991//trehalose metabolic process;GO:0006796//phosphate-containing compound metabolic process
ncbi_104896021	703	610	543	1093	1227	798	26.22	24.12	18.74	45	43.58	31.12	23.0267	39.9	0.793083	8.005e-06	0.000171993	SAPK2	PREDICTED: serine/threonine-protein kinase SAPK2 [Beta vulgaris subsp. vulgaris] [Beta vulgaris]	Environmental Information Processing;Environmental Information Processing	Signal transduction;Signal transduction	ko04075//Plant hormone signal transduction;ko04016//MAPK signaling pathway - plant	K14498;K14498	-	-	-
ncbi_104906436	736	1530	1425	234	456	383	16.86	37.16	30.21	5.92	9.95	9.17	28.0767	8.34667	-1.7501	8.00812e-06	0.000171993	At4g00750	PREDICTED: probable methyltransferase PMT15 [Beta vulgaris subsp. vulgaris] [Beta vulgaris]	-	-	-	-	-	-	-
ncbi_104907764	664	782	1304	181	353	303	17.66	22.05	32.09	5.31	8.94	8.42	23.9333	7.55667	-1.6632	8.09001e-06	0.000173545	PBL7	PREDICTED: serine/threonine-protein kinase CDL1 [Beta vulgaris subsp. vulgaris] [Beta vulgaris]	-	-	-	-	-	-	-
ncbi_104884574	9	102	9	623	830	306	0.33	3.91	0.3	24.84	28.54	11.55	1.51333	21.6433	3.83812	8.18818e-06	0.000175343	--	F-box family protein [Theobroma cacao]	-	-	-	-	-	-	-
ncbi_104887004	938	1002	1169	526	510	556	36.35	41.16	41.92	22.5	18.82	22.52	39.81	21.28	-0.903633	8.19332e-06	0.000175343	PER63	PREDICTED: peroxidase 63 [Beta vulgaris subsp. vulgaris] [Beta vulgaris]	Metabolism;Metabolism;Metabolism	Global and overview maps;Global and overview maps;Biosynthesis of other secondary metabolites	ko01100//Metabolic pathways;ko01110//Biosynthesis of secondary metabolites;ko00940//Phenylpropanoid biosynthesis	K00430;K00430;K00430	-	-	-
ncbi_104897042	19	9	9	98	59	48	1.29	0.65	0.57	7.37	3.83	3.42	0.836667	4.87333	2.54218	8.39634e-06	0.000179474	--	PREDICTED: uncharacterized protein LOC104897042 [Beta vulgaris subsp. vulgaris] [Beta vulgaris]	-	-	-	-	-	-	-
ncbi_104887725	10	5	9	1204	1128	6	0.22	0.12	0.18	28.33	22.84	0.13	0.173333	17.1	6.6243	8.41807e-06	0.000179725	PUB4	PREDICTED: U-box domain-containing protein 4 isoform X1 [Beta vulgaris subsp. vulgaris] [Beta vulgaris]	-	-	-	-	-	-	-
ncbi_104889284	7	8	8	70	28	69	0.31	0.3	0.36	3.07	1.18	2.85	0.323333	2.36667	2.87176	8.62255e-06	0.000183873	NFYA7	PREDICTED: nuclear transcription factor Y subunit A-4 isoform X1 [Beta vulgaris subsp. vulgaris] [Beta vulgaris]	-	-	-	-	-	-	-
ncbi_104907364	495	482	378	878	832	650	13.08	13.5	9.25	25.62	20.92	17.95	11.9433	21.4967	0.847907	8.65414e-06	0.000184328	ERF1-3	PREDICTED: eukaryotic peptide chain release factor subunit 1-3 [Beta vulgaris subsp. vulgaris] [Beta vulgaris]	Genetic Information Processing	Translation	ko03015//mRNA surveillance pathway	K03265	-	-	-
ncbi_104905132	154	147	90	334	317	261	9	9.11	4.87	21.55	17.65	15.95	7.66	18.3833	1.26298	8.92082e-06	0.000189784	--	PREDICTED: uncharacterized protein LOC104905132 [Beta vulgaris subsp. vulgaris] [Beta vulgaris]	-	-	-	-	-	-	-
ncbi_104891424	644	398	489	167	123	206	18.11	11.86	12.72	5.18	3.29	6.06	14.23	4.84333	-1.55486	8.93348e-06	0.000189828	BZIP61	PREDICTED: basic leucine zipper 34 isoform X1 [Beta vulgaris subsp. vulgaris] [Beta vulgaris]	-	-	-	-	-	-	-
ncbi_104888563	591	638	601	877	942	835	25.15	28.78	23.66	41.19	38.16	37.14	25.8633	38.83	0.586263	9.15793e-06	0.000194368	At3g53970	PREDICTED: probable proteasome inhibitor [Beta vulgaris subsp. vulgaris] [Beta vulgaris]	Genetic Information Processing	Folding, sorting and degradation	ko03050//Proteasome	K06700	-	-	-
ncbi_104900284	815	602	690	1157	1083	1039	71.99	56.38	56.4	112.81	91.08	95.95	61.59	99.9467	0.698462	9.32084e-06	0.000197463	--	PREDICTED: selenoprotein K [Beta vulgaris subsp. vulgaris] [Beta vulgaris]	-	-	-	-	-	-	-
ncbi_104887218	2545	1862	2970	3497	10505	10828	67.36	52.25	72.74	102.18	264.75	299.66	64.1167	222.197	1.79307	9.32569e-06	0.000197463	--	pore-forming toxin-like protein Hfr-2 [Triticum aestivum]	-	-	-	-	-	-	-
ncbi_104899329	655	623	692	272	370	352	12.21	12.31	11.94	5.6	6.57	6.86	12.1533	6.34333	-0.938039	9.40458e-06	0.0001989	ALE2	PREDICTED: receptor-like serine/threonine-protein kinase ALE2 [Beta vulgaris subsp. vulgaris] [Beta vulgaris]	-	-	-	-	GO:0031224//intrinsic component of membrane	GO:0004672//protein kinase activity;GO:0032550//purine ribonucleoside binding	GO:0006468//protein phosphorylation;GO:0009887//organ morphogenesis;GO:0010065//primary meristem tissue development;GO:0048646//anatomical structure formation involved in morphogenesis;GO:0048869//cellular developmental process;GO:0071555//cell wall organization
ncbi_104893900	80	64	69	153	263	133	2.45	2.12	2.1	5.18	7.41	4.12	2.22333	5.57	1.32495	9.4199e-06	0.00019899	At3g06240	PREDICTED: F-box protein CPR30 isoform X1 [Beta vulgaris subsp. vulgaris] [Beta vulgaris]	-	-	-	-	-	-	-
ncbi_104909091	1147	1061	1219	1668	1909	1306	44.79	43.83	44.12	70.54	70.65	53.77	44.2467	64.9867	0.554575	9.63133e-06	0.000203218	SCAMP1	PREDICTED: secretory carrier-associated membrane protein 3 [Beta vulgaris subsp. vulgaris] [Beta vulgaris]	-	-	-	-	-	-	-
ncbi_104908430	142	100	129	217	261	213	4.09	3.05	3.43	6.89	7.14	6.4	3.52333	6.81	0.950714	9.72759e-06	0.000205008	--	PREDICTED: BRO1 domain-containing protein BROX isoform X2 [Beta vulgaris subsp. vulgaris] [Beta vulgaris]	-	-	-	-	-	-	-
ncbi_104898673	6100	3010	4631	9296	10119	7838	135.5	70.88	95.19	227.91	214	182.01	100.523	207.973	1.04887	9.80731e-06	0.000206447	PAL	PREDICTED: phenylalanine ammonia-lyase [Beta vulgaris subsp. vulgaris] [Beta vulgaris]	Metabolism;Metabolism;Metabolism;Metabolism	Global and overview maps;Global and overview maps;Biosynthesis of other secondary metabolites;Amino acid metabolism	ko01100//Metabolic pathways;ko01110//Biosynthesis of secondary metabolites;ko00940//Phenylpropanoid biosynthesis;ko00360//Phenylalanine metabolism	K10775;K10775;K10775;K10775	GO:0044424//intracellular part	GO:0016841//ammonia-lyase activity	GO:0006558//L-phenylalanine metabolic process;GO:0009699//phenylpropanoid biosynthetic process
ncbi_104894344	795	1039	666	1643	2462	1358	17.08	23.66	13.24	38.96	50.36	30.5	17.9933	39.94	1.15037	9.83618e-06	0.000206813	Os01g0911100	PREDICTED: DEAD-box ATP-dependent RNA helicase 20 [Beta vulgaris subsp. vulgaris] [Beta vulgaris]	Genetic Information Processing	Transcription	ko03040//Spliceosome	K12823	GO:0043231//intracellular membrane-bounded organelle	GO:0003676//nucleic acid binding;GO:0032550//purine ribonucleoside binding;GO:0042623//ATPase activity, coupled	GO:0000956//nuclear-transcribed mRNA catabolic process;GO:0016072//rRNA metabolic process;GO:0022613//ribonucleoprotein complex biogenesis
ncbi_104892475	539	482	486	748	744	702	19.08	18.09	15.92	29.23	25.08	25.98	17.6967	26.7633	0.59678	9.95487e-06	0.000209064	AMC1	PREDICTED: metacaspase-1 [Beta vulgaris subsp. vulgaris] [Beta vulgaris]	-	-	-	-	-	-	-
ncbi_104902670	919	947	1188	253	565	341	26.93	29.42	32.22	8.18	15.77	10.45	29.5233	11.4667	-1.36441	1.00486e-05	0.000210787	At1g01540	PREDICTED: probable serine/threonine-protein kinase At1g01540 [Beta vulgaris subsp. vulgaris] [Beta vulgaris]	-	-	-	-	-	GO:0004672//protein kinase activity;GO:0032550//purine ribonucleoside binding	GO:0006464//cellular protein modification process;GO:0006796//phosphate-containing compound metabolic process
ncbi_104894766	1547	1379	1828	2180	2569	2180	24.97	23.59	27.3	38.83	39.47	36.78	25.2867	38.36	0.601226	1.02005e-05	0.000213724	GEP	PREDICTED: probable glutamyl endopeptidase, chloroplastic [Beta vulgaris subsp. vulgaris] [Beta vulgaris]	-	-	-	-	GO:0009532//plastid stroma	GO:0070011//peptidase activity, acting on L-amino acid peptides	-
ncbi_104890117	265	200	243	397	409	336	12.68	10.14	10.76	20.96	18.63	16.81	11.1933	18.8	0.748093	1.02432e-05	0.000214315	--	PREDICTED: uncharacterized protein LOC104890117 [Beta vulgaris subsp. vulgaris] [Beta vulgaris]	-	-	-	-	-	-	-
ncbi_104895791	54	77	89	284	161	215	1.66	2.48	2.5	9.58	4.67	6.88	2.21333	7.04333	1.67004	1.02525e-05	0.000214315	UPS2	PREDICTED: ureide permease 1 isoform X1 [Beta vulgaris subsp. vulgaris] [Beta vulgaris]	-	-	-	-	-	-	GO:0006810//transport
ncbi_104897752	62	36	95	270	179	199	1.27	0.78	1.79	6.08	3.48	4.24	1.28	4.6	1.84549	1.03444e-05	0.000215985	AAE1	PREDICTED: probable acyl-activating enzyme 1, peroxisomal [Beta vulgaris subsp. vulgaris] [Beta vulgaris]	-	-	-	-	-	-	-
ncbi_104898711	454	385	353	668	659	560	11.4	10.13	8.16	18.51	15.78	14.7	9.89667	16.33	0.72251	1.03771e-05	0.000216415	MBR2	PREDICTED: E3 ubiquitin-protein ligase arkadia-B isoform X1 [Beta vulgaris subsp. vulgaris] [Beta vulgaris]	-	-	-	-	-	-	-
ncbi_104905010	938	374	1138	18	0	1	14.72	6.23	16.52	0.31	0	0.02	12.49	0.11	-6.82713	1.04792e-05	0.000218293	XA21	PREDICTED: probable LRR receptor-like serine/threonine-protein kinase At3g47570 [Beta vulgaris subsp. vulgaris] [Beta vulgaris]	-	-	-	-	-	-	-
ncbi_104889710	388	339	319	612	684	448	9.7	8.99	7.38	16.89	16.28	11.71	8.69	14.96	0.783682	1.05159e-05	0.000218805	At1g14780	PREDICTED: MACPF domain-containing protein At1g14780 [Beta vulgaris subsp. vulgaris] [Beta vulgaris]	-	-	-	-	-	-	-
ncbi_104890567	107	70	81	294	323	137	2.73	1.9	1.91	8.29	7.86	3.66	2.18	6.60333	1.59887	1.05688e-05	0.00021965	BAT1	PREDICTED: amino-acid permease BAT1 homolog [Beta vulgaris subsp. vulgaris] [Beta vulgaris]	-	-	-	-	GO:0031224//intrinsic component of membrane	GO:0046943//carboxylic acid transmembrane transporter activity	GO:0044763//single-organism cellular process;GO:0046942//carboxylic acid transport
ncbi_104906274	731	660	867	433	458	393	14.12	13.51	15.49	9.23	8.42	7.93	14.3733	8.52667	-0.753341	1.06102e-05	0.000220257	At3g03770	PREDICTED: probable inactive leucine-rich repeat receptor-like protein kinase At3g03770 [Beta vulgaris subsp. vulgaris] [Beta vulgaris]	-	-	-	-	-	GO:0016772//transferase activity, transferring phosphorus-containing groups	GO:0006796//phosphate-containing compound metabolic process
ncbi_104894522	929	992	1062	1325	1636	1295	20.44	23.13	21.62	32.17	34.26	29.78	21.73	32.07	0.561536	1.06389e-05	0.000220598	ABCF4	PREDICTED: ABC transporter F family member 4 [Beta vulgaris subsp. vulgaris] [Beta vulgaris]	-	-	-	-	-	GO:0017111//nucleoside-triphosphatase activity;GO:0032550//purine ribonucleoside binding	-
ncbi_104907705	3392	2897	3994	1364	2263	1279	50.97	46.15	55.53	22.62	32.37	20.09	50.8833	25.0267	-1.02373	1.06673e-05	0.000220932	SPA3	PREDICTED: protein SPA1-RELATED 4 [Beta vulgaris subsp. vulgaris] [Beta vulgaris]	-	-	-	-	-	GO:0016491//oxidoreductase activity;GO:0016740//transferase activity;GO:0032550//purine ribonucleoside binding	GO:0006464//cellular protein modification process
ncbi_104901317	225	218	154	407	636	336	13.43	13.8	8.51	26.82	36.15	20.97	11.9133	27.98	1.23182	1.06999e-05	0.000221352	At4g18930	PREDICTED: cyclic phosphodiesterase [Beta vulgaris subsp. vulgaris] [Beta vulgaris]	-	-	-	-	-	-	-
ncbi_104891014	483	475	529	682	844	783	19.9	20.74	20.16	31.01	33.1	33.72	20.2667	32.61	0.686206	1.07411e-05	0.00022195	--	PREDICTED: transmembrane protein adipocyte-associated 1 [Beta vulgaris subsp. vulgaris] [Beta vulgaris]	-	-	-	-	-	-	-
ncbi_104908559	884	748	899	1192	1516	1026	51.21	45.94	48.19	76.22	83.61	62.13	48.4467	73.9867	0.610868	1.07581e-05	0.000222047	E4	PREDICTED: peptide methionine sulfoxide reductase [Beta vulgaris subsp. vulgaris] [Beta vulgaris]	-	-	-	-	-	GO:0016671//oxidoreductase activity, acting on a sulfur group of donors, disulfide as acceptor	GO:0044267//cellular protein metabolic process;GO:0044710//single-organism metabolic process
ncbi_104894539	1260	1167	1033	2239	1897	1551	12.59	12.42	9.49	24.81	18.18	16.27	11.5	19.7533	0.780462	1.08793e-05	0.00022429	NET1D	PREDICTED: protein NETWORKED 1D [Beta vulgaris subsp. vulgaris] [Beta vulgaris]	-	-	-	-	-	-	-
ncbi_104898486	852	834	1020	315	501	438	28.95	30.05	32.07	11.82	16.21	15.56	30.3567	14.53	-1.06298	1.09606e-05	0.000225709	GATA8	PREDICTED: GATA transcription factor 8 [Beta vulgaris subsp. vulgaris] [Beta vulgaris]	-	-	-	-	-	-	-
ncbi_104898558	959	912	1281	505	613	523	26.55	26.63	33.12	15.5	16.08	15.47	28.7667	15.6833	-0.875166	1.10091e-05	0.000226448	--	Lycopene_cycl domain-containing protein [Cephalotus follicularis]	-	-	-	-	-	-	-
ncbi_104890984	5054	5495	5522	8950	7634	7723	141.56	163.17	143.12	276.69	203.58	226.14	149.283	235.47	0.65749	1.11265e-05	0.000228601	PDI	PREDICTED: protein disulfide-isomerase [Beta vulgaris subsp. vulgaris] [Beta vulgaris]	Genetic Information Processing	Folding, sorting and degradation	ko04141//Protein processing in endoplasmic reticulum	K09580	GO:0043231//intracellular membrane-bounded organelle	GO:0016740//transferase activity	GO:0019725//cellular homeostasis;GO:0044267//cellular protein metabolic process
ncbi_104905646	44827	50273	23014	115941	92522	87979	1321.96	1571.74	628.01	3773.86	2597.75	2712.36	1173.9	3027.99	1.36705	1.11478e-05	0.000228678	CAT2	PREDICTED: catalase [Beta vulgaris subsp. vulgaris] [Beta vulgaris]	Metabolism;Metabolism;Environmental Information Processing;Cellular Processes;Metabolism;Metabolism	Global and overview maps;Global and overview maps;Signal transduction;Transport and catabolism;Carbohydrate metabolism;Amino acid metabolism	ko01110//Biosynthesis of secondary metabolites;ko01200//Carbon metabolism;ko04016//MAPK signaling pathway - plant;ko04146//Peroxisome;ko00630//Glyoxylate and dicarboxylate metabolism;ko00380//Tryptophan metabolism	K03781;K03781;K03781;K03781;K03781;K03781	-	-	-
ncbi_104887168	839	694	970	393	491	433	12.48	10.95	13.36	6.45	6.96	6.74	12.2633	6.71667	-0.868534	1.11557e-05	0.000228678	IRK	PREDICTED: probable LRR receptor-like serine/threonine-protein kinase IRK [Beta vulgaris subsp. vulgaris] [Beta vulgaris]	-	-	-	-	GO:0031224//intrinsic component of membrane	GO:0016301//kinase activity;GO:0032550//purine ribonucleoside binding	GO:0003006//developmental process involved in reproduction;GO:0006073//cellular glucan metabolic process;GO:0006464//cellular protein modification process;GO:0006796//phosphate-containing compound metabolic process;GO:0009653//anatomical structure morphogenesis;GO:0032535//regulation of cellular component size;GO:0042546//cell wall biogenesis;GO:0048509//regulation of meristem development;GO:0051…
ncbi_104897552	817	734	655	1360	1516	919	26.3	25.2	19.35	47.48	45.13	30.43	23.6167	41.0133	0.796288	1.11737e-05	0.000228787	FBX6	PREDICTED: F-box only protein 6 isoform X1 [Beta vulgaris subsp. vulgaris] [Beta vulgaris]	-	-	-	-	-	-	GO:0009965//leaf morphogenesis;GO:0009966//regulation of signal transduction
ncbi_104890339	49	97	85	15	18	14	2.4	5.03	3.85	0.81	0.84	0.72	3.76	0.79	-2.25081	1.14664e-05	0.000234514	PP2B15	PREDICTED: F-box protein PP2-B15 [Beta vulgaris subsp. vulgaris] [Beta vulgaris]	-	-	-	-	-	-	-
ncbi_104904882	3319	2889	2983	4763	4349	3726	101.95	94.08	84.78	161.48	127.18	119.66	93.6033	136.107	0.540106	1.17694e-05	0.000240437	sec61a	PREDICTED: protein transport protein Sec61 subunit alpha [Beta vulgaris subsp. vulgaris] [Beta vulgaris]	Genetic Information Processing;Cellular Processes;Genetic Information Processing	Folding, sorting and degradation;Transport and catabolism;Folding, sorting and degradation	ko04141//Protein processing in endoplasmic reticulum;ko04145//Phagosome;ko03060//Protein export	K10956;K10956;K10956	-	-	-
ncbi_104899691	1514	1604	1860	407	494	784	29.89	33.58	33.98	8.87	9.29	16.18	32.4833	11.4467	-1.50477	1.19253e-05	0.000243347	SBT1.5	PREDICTED: subtilisin-like protease SBT1.5 [Beta vulgaris subsp. vulgaris] [Beta vulgaris]	-	-	-	-	-	GO:0005515//protein binding;GO:0070011//peptidase activity, acting on L-amino acid peptides	GO:0009892//negative regulation of metabolic process;GO:0019538//protein metabolic process
ncbi_104905549	15	10	6	148	108	26	0.59	0.42	0.22	6.44	4.05	1.07	0.41	3.85333	3.23241	1.20317e-05	0.000245239	agtA	Nucleotide-diphospho-sugar transferase family protein [Theobroma cacao]	-	-	-	-	-	-	-
ncbi_104892399	819	611	799	445	415	342	22.02	17.41	19.88	13.2	10.62	9.61	19.77	11.1433	-0.827132	1.20812e-05	0.000245817	ACS10	PREDICTED: probable aminotransferase ACS10 [Beta vulgaris subsp. vulgaris] [Beta vulgaris]	-	-	-	-	-	GO:0008483//transaminase activity;GO:0043168//anion binding	GO:0019752//carboxylic acid metabolic process
ncbi_104902560	426	359	425	235	245	205	5.62	5.02	5.18	3.42	3.08	2.83	5.27333	3.11	-0.761801	1.20874e-05	0.000245817	JMJ25	PREDICTED: lysine-specific demethylase JMJ25 [Beta vulgaris subsp. vulgaris] [Beta vulgaris]	-	-	-	-	-	-	-
ncbi_104886730	4152	4233	4010	11176	14118	5063	101.33	109.52	90.55	301.04	328.03	129.17	100.467	252.747	1.33098	1.21456e-05	0.000246722	NPF6.4	PREDICTED: protein NRT1/ PTR FAMILY 6.4 [Beta vulgaris subsp. vulgaris] [Beta vulgaris]	-	-	-	-	-	-	-
ncbi_104902885	1098	848	879	1631	1742	1161	30.65	25.09	22.7	50.25	46.29	33.88	26.1467	43.4733	0.733504	1.22406e-05	0.000248372	4CLL7	PREDICTED: 4-coumarate--CoA ligase-like 7 [Beta vulgaris subsp. vulgaris] [Beta vulgaris]	Metabolism;Metabolism;Metabolism;Metabolism;Metabolism	Global and overview maps;Global and overview maps;Biosynthesis of other secondary metabolites;Amino acid metabolism;Metabolism of cofactors and vitamins	ko01100//Metabolic pathways;ko01110//Biosynthesis of secondary metabolites;ko00940//Phenylpropanoid biosynthesis;ko00360//Phenylalanine metabolism;ko00130//Ubiquinone and other terpenoid-quinone biosynthesis	K01904;K01904;K01904;K01904;K01904	-	GO:0016703//oxidoreductase activity, acting on single donors with incorporation of molecular oxygen, incorporation of one atom of oxygen (internal monooxygenases or internal mixed function oxidases)	GO:0044710//single-organism metabolic process
ncbi_104889157	1061	893	966	1534	1458	1175	36.58	32.96	30.82	58.93	49.13	42.73	33.4533	50.2633	0.587356	1.23733e-05	0.000250782	PTI1	PREDICTED: pto-interacting protein 1 [Beta vulgaris subsp. vulgaris] [Beta vulgaris]	Organismal Systems	Environmental adaptation	ko04626//Plant-pathogen interaction	K13436	-	GO:0004672//protein kinase activity;GO:0032550//purine ribonucleoside binding	GO:0006464//cellular protein modification process;GO:0006796//phosphate-containing compound metabolic process;GO:0033554//cellular response to stress
ncbi_104887571	1275	1192	1070	552	798	461	41.93	41.55	32.61	20.03	24.98	15.85	38.6967	20.2867	-0.931677	1.24114e-05	0.000251272	--	PREDICTED: protein LNK4 isoform X1 [Beta vulgaris subsp. vulgaris] [Beta vulgaris]	-	-	-	-	-	-	-
MSTRG.22297	398	431	617	237	187	141	14.27	16.38	20.47	9.38	6.38	5.28	17.04	7.01333	-1.28075	1.25601e-05	0.000253996	HST	PREDICTED: anthranilate N-benzoyltransferase protein 2 [Beta vulgaris subsp. vulgaris] [Beta vulgaris]	Metabolism;Metabolism;Metabolism;Metabolism;Metabolism	Global and overview maps;Global and overview maps;Biosynthesis of other secondary metabolites;Biosynthesis of other secondary metabolites;Biosynthesis of other secondary metabolites	ko01100//Metabolic pathways;ko01110//Biosynthesis of secondary metabolites;ko00940//Phenylpropanoid biosynthesis;ko00941//Flavonoid biosynthesis;ko00945//Stilbenoid, diarylheptanoid and gingerol biosynthesis	K13065;K13065;K13065;K13065;K13065	-	-	-
ncbi_104883757	454	169	139	1051	1317	607	16.8	6.63	4.76	42.93	46.41	23.49	9.39667	37.61	2.0009	1.26461e-05	0.000255449	HSF24	PREDICTED: heat shock factor protein HSF24 [Beta vulgaris subsp. vulgaris] [Beta vulgaris]	-	-	-	-	-	-	GO:0006351//transcription, DNA-templated;GO:0006950//response to stress;GO:0009628//response to abiotic stimulus;GO:0010033//response to organic substance;GO:0044763//single-organism cellular process;GO:0050794//regulation of cellular process;GO:0051716//cellular response to stimulus
ncbi_104909103	662	717	710	1282	1063	1313	29.82	34.24	29.59	63.73	45.58	61.82	31.2167	57.0433	0.869742	1.26788e-05	0.000255822	tmem184A	PREDICTED: transmembrane protein 184C [Beta vulgaris subsp. vulgaris] [Beta vulgaris]	-	-	-	-	-	-	-
ncbi_104886560	656	575	603	921	928	732	11.87	11.03	10.1	18.4	15.99	13.85	11	16.08	0.547764	1.27733e-05	0.000257439	PAA2	PREDICTED: copper-transporting ATPase PAA2, chloroplastic [Beta vulgaris subsp. vulgaris] [Beta vulgaris]	-	-	-	-	GO:0031224//intrinsic component of membrane	GO:0032550//purine ribonucleoside binding;GO:0043169//cation binding;GO:0043682//copper-transporting ATPase activity	GO:0035434//copper ion transmembrane transport
ncbi_104901422	251	167	208	88	104	69	9.19	6.5	7.07	3.56	3.63	2.65	7.58667	3.28	-1.20977	1.28773e-05	0.000259181	At1g48405	PREDICTED: kinase-interacting family protein isoform X1 [Beta vulgaris subsp. vulgaris] [Beta vulgaris]	-	-	-	-	-	-	-
ncbi_104892648	61	90	74	17	24	14	1.95	3.04	2.18	0.6	0.73	0.47	2.39	0.6	-1.99398	1.28885e-05	0.000259181	GALT31A	PREDICTED: beta-1,6-galactosyltransferase GALT31A [Beta vulgaris subsp. vulgaris] [Beta vulgaris]	-	-	-	-	GO:0031224//intrinsic component of membrane	GO:0035250//UDP-galactosyltransferase activity	GO:0006464//cellular protein modification process
ncbi_104906222	439	294	364	132	79	31	10.51	7.47	8.06	3.5	1.79	0.78	8.68	2.02333	-2.10096	1.29861e-05	0.000260852	CDF2	PREDICTED: cyclic dof factor 2 isoform X1 [Beta vulgaris subsp. vulgaris] [Beta vulgaris]	-	-	-	-	-	-	-
ncbi_104894916	5619	6286	6318	3424	4345	3456	108.9	129.16	113.31	73.25	80.18	70.03	117.123	74.4867	-0.652974	1.32451e-05	0.000265759	SBT1.7	PREDICTED: subtilisin-like protease SBT1.7 [Beta vulgaris subsp. vulgaris] [Beta vulgaris]	-	-	-	-	-	-	-
ncbi_104901940	638	566	733	344	431	308	39.19	36.86	41.67	23.33	25.21	19.78	39.24	22.7733	-0.78498	1.32654e-05	0.000265869	--	PREDICTED: acidic leucine-rich nuclear phosphoprotein 32 family member B [Beta vulgaris subsp. vulgaris] [Beta vulgaris]	-	-	-	-	-	-	-
ncbi_104891762	637	897	1002	1942	1734	3385	15.55	23.21	22.63	52.31	40.29	86.36	20.4633	59.6533	1.54356	1.32997e-05	0.000266261	--	PREDICTED: 60 kDa jasmonate-induced protein [Beta vulgaris subsp. vulgaris] [Beta vulgaris]	-	-	-	-	-	-	-
ncbi_104898656	232	191	245	90	124	93	4.49	4.03	4.5	2.04	2.41	2.05	4.34	2.16667	-1.00222	1.34385e-05	0.00026874	PGK1	PREDICTED: phosphoglycerate kinase-like [Prunus mume]	Metabolism;Metabolism;Metabolism;Metabolism;Metabolism;Metabolism	Global and overview maps;Global and overview maps;Global and overview maps;Global and overview maps;Carbohydrate metabolism;Energy metabolism	ko01100//Metabolic pathways;ko01110//Biosynthesis of secondary metabolites;ko01200//Carbon metabolism;ko01230//Biosynthesis of amino acids;ko00010//Glycolysis / Gluconeogenesis;ko00710//Carbon fixation in photosynthetic organisms	K00927;K00927;K00927;K00927;K00927;K00927	-	GO:0016740//transferase activity	GO:0006796//phosphate-containing compound metabolic process;GO:0009451//RNA modification
ncbi_104905353	277	236	290	599	431	472	12.57	11.35	12.17	29.99	18.62	22.38	12.03	23.6633	0.976017	1.35458e-05	0.000270584	PVA12	PREDICTED: vesicle-associated protein 1-2 [Beta vulgaris subsp. vulgaris] [Beta vulgaris]	-	-	-	-	-	-	-
ncbi_104891980	261	180	206	74	61	88	9.92	7.25	7.24	3.1	2.21	3.5	8.13667	2.93667	-1.47026	1.42335e-05	0.000283913	EXL2	PREDICTED: protein EXORDIUM-like 2 [Beta vulgaris subsp. vulgaris] [Beta vulgaris]	-	-	-	-	-	-	-
ncbi_109133518	105	101	62	237	232	177	4.29	4.36	2.33	10.61	8.99	7.57	3.66	9.05667	1.30714	1.42446e-05	0.000283913	--	PREDICTED: uncharacterized protein LOC109133518 isoform X1 [Beta vulgaris subsp. vulgaris] [Beta vulgaris]	-	-	-	-	-	-	-
ncbi_104903806	193	176	181	75	78	85	4.27	4.15	3.72	1.84	1.66	1.97	4.04667	1.82333	-1.15016	1.44492e-05	0.000287674	GAUT3	PREDICTED: probable galacturonosyltransferase 3 isoform X1 [Beta vulgaris subsp. vulgaris] [Beta vulgaris]	Metabolism	Carbohydrate metabolism	ko00520//Amino sugar and nucleotide sugar metabolism	K13648	GO:0031090//organelle membrane;GO:0031224//intrinsic component of membrane;GO:0031984//organelle subcompartment;GO:0043231//intracellular membrane-bounded organelle	GO:0008194//UDP-glycosyltransferase activity	GO:0000271//polysaccharide biosynthetic process;GO:0000280//nuclear division;GO:0003006//developmental process involved in reproduction;GO:0006342//chromatin silencing;GO:0007049//cell cycle;GO:0007059//chromosome segregation;GO:0009409//response to cold;GO:0009639//response to red or far red light;GO:0009756//carbohydrate mediated signaling;GO:0032446//protein modification by small protein conju…
ncbi_104895549	579	391	437	934	902	650	15.35	10.99	10.72	27.33	22.76	18.01	12.3533	22.7	0.877792	1.44956e-05	0.000288278	APF1	PREDICTED: aspartyl protease family protein 1 [Beta vulgaris subsp. vulgaris] [Beta vulgaris]	-	-	-	-	-	GO:0008233//peptidase activity	GO:0019538//protein metabolic process
ncbi_104896929	2150	2215	2216	1167	1341	1332	61.28	66.93	58.44	36.71	36.39	39.69	62.2167	37.5967	-0.726696	1.46682e-05	0.000291389	At2g01680	PREDICTED: ankyrin repeat-containing protein At2g01680 [Beta vulgaris subsp. vulgaris] [Beta vulgaris]	-	-	-	-	-	-	-
ncbi_104896988	335	298	319	138	202	136	14.2	13.45	12.54	6.46	8.15	6.05	13.3967	6.88667	-0.959996	1.49949e-05	0.000297551	--	PREDICTED: uncharacterized protein LOC104896988 isoform X1 [Beta vulgaris subsp. vulgaris] [Beta vulgaris]	-	-	-	-	-	-	-
ncbi_104904531	869	848	826	1147	1210	1065	25.8	26.69	22.69	37.59	34.2	33.06	25.06	34.95	0.479906	1.50646e-05	0.000298605	SRP-54C	PREDICTED: signal recognition particle 54 kDa protein 2 [Beta vulgaris subsp. vulgaris] [Beta vulgaris]	Genetic Information Processing	Folding, sorting and degradation	ko03060//Protein export	K03106	GO:0030529//intracellular ribonucleoprotein complex	GO:0003723//RNA binding;GO:0032550//purine ribonucleoside binding	GO:0006613//cotranslational protein targeting to membrane
ncbi_104887013	145	121	217	33	33	54	5.23	4.63	7.25	1.31	1.13	2.04	5.70333	1.49333	-1.93327	1.50869e-05	0.000298717	--	PREDICTED: uncharacterized protein LOC104887013 [Beta vulgaris subsp. vulgaris] [Beta vulgaris]	-	-	-	-	-	-	-
ncbi_104902014	1771	1744	2166	593	601	948	83.55	85.46	95.4	31.02	28.54	46.98	88.1367	35.5133	-1.31138	1.51625e-05	0.000299885	YAB5	PREDICTED: axial regulator YABBY 5 isoform X1 [Beta vulgaris subsp. vulgaris] [Beta vulgaris]	-	-	-	-	-	-	-
ncbi_104894190	4368	4197	5367	2653	3303	2471	59.76	60.87	67.94	40.06	43.02	35.34	62.8567	39.4733	-0.671187	1.52044e-05	0.000300309	CESA2	PREDICTED: cellulose synthase A catalytic subunit 2 [UDP-forming] [Beta vulgaris subsp. vulgaris] [Beta vulgaris]	-	-	-	-	GO:0031224//intrinsic component of membrane	GO:0016759//cellulose synthase activity;GO:0046914//transition metal ion binding	GO:0030243//cellulose metabolic process;GO:0045229//external encapsulating structure organization
ncbi_104889785	19	24	25	68	214	71	0.65	0.87	0.79	2.57	6.97	2.54	0.77	4.02667	2.38666	1.52174e-05	0.000300309	CER26L	PREDICTED: protein ECERIFERUM 26-like [Beta vulgaris subsp. vulgaris] [Beta vulgaris]	-	-	-	-	-	-	-
ncbi_104904273	331	215	453	96	83	119	7.98	5.5	10.11	2.56	1.91	3	7.86333	2.49	-1.659	1.54357e-05	0.000304284	DTX46	PREDICTED: protein DETOXIFICATION 46, chloroplastic [Beta vulgaris subsp. vulgaris] [Beta vulgaris]	-	-	-	-	GO:0031224//intrinsic component of membrane	GO:0015291//secondary active transmembrane transporter activity	GO:0044763//single-organism cellular process
ncbi_104888979	349	290	379	148	209	128	7.24	6.38	7.28	3.39	4.13	2.78	6.96667	3.43333	-1.02086	1.56642e-05	0.00030845	At2g19130	PREDICTED: putative receptor protein kinase ZmPK1 [Beta vulgaris subsp. vulgaris] [Beta vulgaris]	-	-	-	-	-	-	-
ncbi_104897547	2706	2837	2083	4651	4398	3630	32.58	36.21	23.21	61.81	50.41	45.69	30.6667	52.6367	0.779397	1.57264e-05	0.000309337	AHK3	PREDICTED: histidine kinase 3 [Beta vulgaris subsp. vulgaris] [Beta vulgaris]	Environmental Information Processing	Signal transduction	ko04075//Plant hormone signal transduction	K14489	GO:0031224//intrinsic component of membrane;GO:0044464//cell part	GO:0004672//protein kinase activity;GO:0004888//transmembrane signaling receptor activity;GO:0019901//protein kinase binding;GO:0032550//purine ribonucleoside binding	GO:0000160//phosphorelay signal transduction system;GO:0000302//response to reactive oxygen species;GO:0006468//protein phosphorylation;GO:0006625//protein targeting to peroxisome;GO:0009062//fatty acid catabolic process;GO:0009267//cellular response to starvation;GO:0009409//response to cold;GO:0009617//response to bacterium;GO:0009737//response to abscisic acid;GO:0009744//response to sucrose;G…
ncbi_104907343	684	632	700	301	434	356	16.89	16.54	15.99	8.2	10.2	9.19	16.4733	9.19667	-0.84095	1.59919e-05	0.000314216	GAUT9	PREDICTED: probable galacturonosyltransferase 9 [Beta vulgaris subsp. vulgaris] [Beta vulgaris]	Metabolism	Carbohydrate metabolism	ko00520//Amino sugar and nucleotide sugar metabolism	K13648	-	GO:0008194//UDP-glycosyltransferase activity	-
ncbi_104899442	84	43	125	0	10	1	3.33	1.8	4.58	0	0.38	0.04	3.23667	0.14	-4.53101	1.61474e-05	0.000316925	--	PREDICTED: uncharacterized protein LOC104899442 [Beta vulgaris subsp. vulgaris] [Beta vulgaris]	-	-	-	-	-	-	-
ncbi_104901700	1364	1506	678	4589	2839	2648	18.88	22.1	8.68	70.11	37.41	38.32	16.5533	48.6133	1.55423	1.62599e-05	0.000318786	LKR/SDH	PREDICTED: alpha-aminoadipic semialdehyde synthase [Beta vulgaris subsp. vulgaris] [Beta vulgaris]	Metabolism;Metabolism;Metabolism	Global and overview maps;Global and overview maps;Amino acid metabolism	ko01100//Metabolic pathways;ko01110//Biosynthesis of secondary metabolites;ko00310//Lysine degradation	K14157;K14157;K14157	-	GO:0004753//saccharopine dehydrogenase activity	GO:0044710//single-organism metabolic process
ncbi_104904958	370	321	295	174	119	114	25.99	23.9	19.17	13.49	7.96	8.37	23.02	9.94	-1.21157	1.63359e-05	0.000319927	RALF	PREDICTED: protein RALF-like 33 [Beta vulgaris subsp. vulgaris] [Beta vulgaris]	-	-	-	-	GO:0005576//extracellular region;GO:0005618//cell wall;GO:0005911//cell-cell junction	GO:0060089//molecular transducer activity	GO:0007154//cell communication
ncbi_104902383	194	180	202	375	316	294	5.91	5.81	5.68	12.58	9.15	9.35	5.8	10.36	0.836899	1.63684e-05	0.000320215	--	UV radiation resistance protein/autophagy-related protein 14 [Corchorus capsularis]	-	-	-	-	-	-	GO:0009059//macromolecule biosynthetic process;GO:0010506//regulation of autophagy
ncbi_104906507	345	134	160	49	49	14	18.45	7.6	7.92	2.89	2.49	0.78	11.3233	2.05333	-2.46326	1.65892e-05	0.000324182	--	PREDICTED: uncharacterized protein LOC104906507 [Beta vulgaris subsp. vulgaris] [Beta vulgaris]	-	-	-	-	-	-	-
ncbi_104895961	87	70	147	277	402	198	2.79	2.37	4.36	9.81	12.26	6.63	3.17333	9.56667	1.59202	1.6644e-05	0.000324902	At2g23790	PREDICTED: calcium uniporter protein 2, mitochondrial isoform X1 [Beta vulgaris subsp. vulgaris] [Beta vulgaris]	-	-	-	-	-	-	-
ncbi_104903468	48	42	45	129	126	80	0.76	0.71	0.68	2.28	1.92	1.35	0.716667	1.85	1.36815	1.66998e-05	0.000325638	PHY1	PREDICTED: mitogen-activated protein kinase kinase kinase 12-like isoform X1 [Beta vulgaris subsp. vulgaris] [Beta vulgaris]	-	-	-	-	-	GO:0016301//kinase activity	GO:0006468//protein phosphorylation
ncbi_104897483	96	274	38	1629	1131	423	4.16	12.58	1.52	77.84	46.62	19.14	6.08667	47.8667	2.9753	1.67375e-05	0.00032602	At5g13200	PREDICTED: GEM-like protein 5 [Beta vulgaris subsp. vulgaris] [Beta vulgaris]	-	-	-	-	-	-	GO:0009408//response to heat
ncbi_104901943	2	1	2	1225	3120	0	0.07	0.04	0.07	48.56	106.68	0	0.06	51.7467	9.75229	1.70541e-05	0.000331827	PAP26	PREDICTED: bifunctional purple acid phosphatase 26 [Beta vulgaris subsp. vulgaris] [Beta vulgaris]	-	-	-	-	-	-	-
ncbi_104896286	770	504	882	242	300	324	47.92	33.26	50.8	16.62	17.78	21.08	43.9933	18.4933	-1.25028	1.72982e-05	0.000336213	SNAT2	PREDICTED: serotonin N-acetyltransferase 2, chloroplastic [Beta vulgaris subsp. vulgaris] [Beta vulgaris]	Metabolism;Metabolism	Global and overview maps;Amino acid metabolism	ko01100//Metabolic pathways;ko00380//Tryptophan metabolism	K22450;K22450	GO:0009536//plastid	GO:0016740//transferase activity	GO:0006091//generation of precursor metabolites and energy
ncbi_104900803	2287	2237	2451	1398	870	870	41.81	43.35	41.46	28.21	15.14	16.63	42.2067	19.9933	-1.07795	1.73731e-05	0.000337305	OPT3	PREDICTED: oligopeptide transporter 3 [Beta vulgaris subsp. vulgaris] [Beta vulgaris]	-	-	-	-	-	-	-
ncbi_104890139	189	136	159	266	312	259	2	1.49	1.65	3.35	3.37	3.29	1.71333	3.33667	0.961602	1.74375e-05	0.000337927	SD25	PREDICTED: G-type lectin S-receptor-like serine/threonine-protein kinase SD2-5 isoform X1 [Beta vulgaris subsp. vulgaris] [Beta vulgaris]	-	-	-	-	-	GO:0016772//transferase activity, transferring phosphorus-containing groups	-
ncbi_104904711	541	465	586	264	353	262	22.01	20.06	22.06	11.86	13.68	11.15	21.3767	12.23	-0.805613	1.74427e-05	0.000337927	IAA27	PREDICTED: auxin-responsive protein IAA27-like [Beta vulgaris subsp. vulgaris] [Beta vulgaris]	Environmental Information Processing	Signal transduction	ko04075//Plant hormone signal transduction	K14484	-	-	-
MSTRG.7946	58	89	2	0	0	0	3.27	5.38	0.14	0	0	0	2.93	0.001	-11.5167	1.74853e-05	0.000338387	--	-	-	-	-	-	-	-	-
ncbi_104889661	1802	2495	648	8803	7592	3815	158.93	233.29	52.88	856.94	637.5	351.75	148.367	615.397	2.05235	1.75562e-05	0.000339394	--	PREDICTED: abscisic stress-ripening protein 1 [Beta vulgaris subsp. vulgaris] [Beta vulgaris]	-	-	-	-	-	-	-
ncbi_104908110	368	293	385	187	189	170	7.03	5.93	6.81	3.94	3.44	3.39	6.59	3.59	-0.876295	1.80486e-05	0.00034854	IP5P7	PREDICTED: type IV inositol polyphosphate 5-phosphatase 7 [Beta vulgaris subsp. vulgaris] [Beta vulgaris]	-	-	-	-	-	-	-
ncbi_104893185	278	158	213	93	76	67	9.33	5.9	6.62	3.64	2.56	2.48	7.28333	2.89333	-1.33187	1.83095e-05	0.0003532	hscB	PREDICTED: iron-sulfur cluster co-chaperone protein HscB, mitochondrial [Beta vulgaris subsp. vulgaris] [Beta vulgaris]	-	-	-	-	-	-	-
ncbi_104905217	391	402	496	187	253	207	10.29	11.27	12.13	5.49	6.36	5.73	11.23	5.86	-0.938385	1.85267e-05	0.000357005	GTPBP4	PREDICTED: nucleolar GTP-binding protein 1 [Beta vulgaris subsp. vulgaris] [Beta vulgaris]	Genetic Information Processing	Translation	ko03008//Ribosome biogenesis in eukaryotes	K06943	-	-	-
MSTRG.4616	483	522	407	1094	1104	622	14.17	16.24	11.04	35.42	30.82	19.09	13.8167	28.4433	1.04168	1.86257e-05	0.00035853	RE2	PREDICTED: ABC transporter C family member 3-like [Beta vulgaris subsp. vulgaris] [Beta vulgaris]	-	-	-	-	-	-	-
ncbi_104897471	725	804	647	290	442	333	30.6	35.95	25.35	13.53	17.79	14.68	30.6333	15.3333	-0.998431	1.86695e-05	0.000358988	NXD1	PREDICTED: protein NEOXANTHIN-DEFICIENT 1 isoform X1 [Beta vulgaris subsp. vulgaris] [Beta vulgaris]	-	-	-	-	-	-	-
ncbi_104899032	418	409	388	706	641	531	8.21	8.52	7.05	15.31	11.99	10.9	7.92667	12.7333	0.683824	1.86953e-05	0.000359101	At4g33300	PREDICTED: probable disease resistance protein At4g33300 [Beta vulgaris subsp. vulgaris] [Beta vulgaris]	-	-	-	-	-	-	-
ncbi_104903248	266	198	192	388	396	420	8.07	6.37	5.39	12.99	11.43	13.31	6.61	12.5767	0.928027	1.89666e-05	0.000363924	--	PREDICTED: uncharacterized protein LOC104903248 [Beta vulgaris subsp. vulgaris] [Beta vulgaris]	-	-	-	-	-	-	-
ncbi_104892783	160	266	170	418	481	460	7.78	13.71	7.65	22.43	22.27	23.38	9.71333	22.6933	1.22423	1.9006e-05	0.000364292	--	PREDICTED: digestive organ expansion factor homolog [Gossypium raimondii]	-	-	-	-	-	-	-
ncbi_104897516	53	41	67	126	156	104	0.88	0.72	1.03	2.32	2.48	1.81	0.876667	2.20333	1.32959	1.9458e-05	0.000372222	At1g14780	PREDICTED: MACPF domain-containing protein At1g14780 [Beta vulgaris subsp. vulgaris] [Beta vulgaris]	-	-	-	-	-	-	-
ncbi_104893211	954	959	1163	1513	1566	1582	36.25	36.21	37.72	56.11	50.52	55.81	36.7267	54.1467	0.560045	1.94611e-05	0.000372222	ROMT-15	PREDICTED: O-methyltransferase MdmC-like isoform X1 [Ziziphus jujuba]	-	-	-	-	-	GO:0008168//methyltransferase activity	GO:0008152//metabolic process
ncbi_104894812	351	211	253	566	631	403	12.71	8.09	8.47	22.66	21.61	15.19	9.75667	19.82	1.0225	1.97113e-05	0.000376608	Os01g0295700	PREDICTED: probable protein phosphatase 2C 2 isoform X1 [Beta vulgaris subsp. vulgaris] [Beta vulgaris]	-	-	-	-	-	GO:0004721//phosphoprotein phosphatase activity;GO:0043169//cation binding	GO:0006464//cellular protein modification process;GO:0010243//response to organonitrogen compound
ncbi_104900644	851	870	790	1203	1419	1005	18.19	19.72	15.63	28.39	28.88	22.46	17.8467	26.5767	0.574506	2.04751e-05	0.000390786	DEG15	PREDICTED: glyoxysomal processing protease, glyoxysomal [Beta vulgaris subsp. vulgaris] [Beta vulgaris]	-	-	-	-	-	-	-
ncbi_104901765	1310	761	1008	378	533	461	25.64	15.79	18.25	8.16	9.93	9.43	19.8933	9.17333	-1.11677	2.06012e-05	0.000392775	--	PREDICTED: fluoride export protein 1 [Beta vulgaris subsp. vulgaris] [Beta vulgaris]	-	-	-	-	-	-	-
ncbi_104907712	61	31	6	168	258	285	3.74	2.02	0.34	11.38	15.07	18.28	2.03333	14.91	2.87436	2.0628e-05	0.000392871	--	PREDICTED: uncharacterized histidine-rich protein DDB_G0274557 [Beta vulgaris subsp. vulgaris] [Beta vulgaris]	-	-	-	-	-	-	-
ncbi_104894910	1406	1385	1307	1817	1948	1624	21.57	22.53	18.55	30.77	28.45	26.05	20.8833	28.4233	0.444724	2.06785e-05	0.000393417	SRFR1	PREDICTED: suppressor of RPS4-RLD 1 [Beta vulgaris subsp. vulgaris] [Beta vulgaris]	-	-	-	-	GO:0043231//intracellular membrane-bounded organelle;GO:0044444//cytoplasmic part	GO:0005515//protein binding	GO:0006342//chromatin silencing;GO:0006464//cellular protein modification process;GO:0009409//response to cold;GO:0035194//posttranscriptional gene silencing by RNA;GO:0042742//defense response to bacterium
ncbi_104906579	225	239	411	66	131	67	4.3	4.84	7.26	1.39	2.38	1.34	5.46667	1.70333	-1.6823	2.09296e-05	0.000397773	SBT1.3	PREDICTED: subtilisin-like protease SBT1.3 [Beta vulgaris subsp. vulgaris] [Beta vulgaris]	-	-	-	-	-	GO:0005515//protein binding;GO:0070011//peptidase activity, acting on L-amino acid peptides	GO:0009892//negative regulation of metabolic process;GO:0019538//protein metabolic process;GO:0051301//cell division
ncbi_104907749	316	252	498	113	146	127	7.07	5.98	10.31	2.79	3.11	2.97	7.78667	2.95667	-1.39703	2.12288e-05	0.000402926	LECRK91	PREDICTED: L-type lectin-domain containing receptor kinase IX.1-like [Beta vulgaris subsp. vulgaris] [Beta vulgaris]	-	-	-	-	-	GO:0004672//protein kinase activity	GO:0016310//phosphorylation
ncbi_104895469	228	142	286	641	560	367	2.84	1.87	3.3	8.83	6.64	4.8	2.67	6.75667	1.33947	2.12474e-05	0.000402926	WAKL8	PREDICTED: wall-associated receptor kinase-like 5 isoform X1 [Beta vulgaris subsp. vulgaris] [Beta vulgaris]	-	-	-	-	-	-	-
ncbi_104895811	1133	907	1267	1760	1750	1428	30.43	25.83	31.49	52.18	44.75	40.1	29.25	45.6767	0.643021	2.12679e-05	0.000402926	ACG12	PREDICTED: glucose-6-phosphate 1-dehydrogenase, cytoplasmic [Beta vulgaris subsp. vulgaris] [Beta vulgaris]	Metabolism;Metabolism;Metabolism;Metabolism;Metabolism	Global and overview maps;Global and overview maps;Global and overview maps;Metabolism of other amino acids;Carbohydrate metabolism	ko01100//Metabolic pathways;ko01110//Biosynthesis of secondary metabolites;ko01200//Carbon metabolism;ko00480//Glutathione metabolism;ko00030//Pentose phosphate pathway	K00036;K00036;K00036;K00036;K00036	-	GO:0000166//nucleotide binding;GO:0003824//catalytic activity	GO:0019318//hexose metabolic process
ncbi_104887356	40	20	29	2	1	0	1.78	0.94	1.19	0.1	0.04	0	1.30333	0.0466667	-4.80367	2.14702e-05	0.00040633	ERF013	PREDICTED: ethylene-responsive transcription factor ERF014 [Beta vulgaris subsp. vulgaris] [Beta vulgaris]	-	-	-	-	-	-	-
ncbi_104894535	709	681	641	996	979	924	30.33	30.88	25.37	47.02	39.87	41.32	28.86	42.7367	0.566403	2.1642e-05	0.000409152	Galm	PREDICTED: aldose 1-epimerase [Beta vulgaris subsp. vulgaris] [Beta vulgaris]	Metabolism;Metabolism;Metabolism;Metabolism	Global and overview maps;Global and overview maps;Carbohydrate metabolism;Carbohydrate metabolism	ko01100//Metabolic pathways;ko01110//Biosynthesis of secondary metabolites;ko00010//Glycolysis / Gluconeogenesis;ko00052//Galactose metabolism	K01785;K01785;K01785;K01785	-	GO:0005488//binding;GO:0016857//racemase and epimerase activity, acting on carbohydrates and derivatives	GO:0005996//monosaccharide metabolic process
ncbi_104903671	165	133	121	289	360	205	6.49	5.55	4.4	12.55	13.48	8.43	5.48	11.4867	1.06771	2.1726e-05	0.000410309	DOF1.7	PREDICTED: dof zinc finger protein DOF3.1 [Beta vulgaris subsp. vulgaris] [Beta vulgaris]	-	-	-	-	-	-	-
ncbi_104888749	413	409	444	179	263	210	14.63	15.42	14.44	6.94	8.82	8.13	14.83	7.96333	-0.897074	2.17862e-05	0.000410806	WDL3	PREDICTED: protein WVD2-like 3 [Beta vulgaris subsp. vulgaris] [Beta vulgaris]	-	-	-	-	-	-	-
ncbi_104888446	2216	2270	2313	1203	1658	1277	58.01	63	56.03	34.76	41.32	34.95	59.0133	37.01	-0.673126	2.1798e-05	0.000410806	HCF107	PREDICTED: protein high chlorophyll fluorescent 107 [Beta vulgaris subsp. vulgaris] [Beta vulgaris]	-	-	-	-	GO:0009536//plastid;GO:0044446//intracellular organelle part	-	GO:0006351//transcription, DNA-templated;GO:0006396//RNA processing;GO:0009657//plastid organization;GO:0010468//regulation of gene expression;GO:0032268//regulation of cellular protein metabolic process;GO:0034660//ncRNA metabolic process;GO:0044085//cellular component biogenesis;GO:0044763//single-organism cellular process;GO:0044767//single-organism developmental process;GO:0051252//regulation…
ncbi_104896686	1260	1676	1079	3067	2674	5404	37.25	52.54	29.51	100.1	75.29	167.06	39.7667	114.15	1.5213	2.18459e-05	0.000411278	OEP80	PREDICTED: outer envelope protein 80, chloroplastic isoform X2 [Beta vulgaris subsp. vulgaris] [Beta vulgaris]	-	-	-	-	-	-	-
ncbi_104896559	147	217	321	72	80	40	5.62	8.9	11.62	3.04	2.91	1.6	8.71333	2.51667	-1.79171	2.22362e-05	0.000418015	TBL3	PREDICTED: protein trichome birefringence-like 40 isoform X1 [Beta vulgaris subsp. vulgaris] [Beta vulgaris]	-	-	-	-	-	-	-
ncbi_104900040	318	240	410	144	136	127	11.98	9.59	14.29	5.99	4.88	5	11.9533	5.29	-1.17607	2.22502e-05	0.000418015	--	PREDICTED: uncharacterized protein LOC104900040 [Beta vulgaris subsp. vulgaris] [Beta vulgaris]	-	-	-	-	-	-	-
ncbi_104888131	718	653	1019	423	396	317	24.3	23.43	31.92	15.8	12.76	11.22	26.55	13.26	-1.00163	2.23614e-05	0.000419667	HIPP09	PREDICTED: heavy metal-associated isoprenylated plant protein 9 isoform X1 [Beta vulgaris subsp. vulgaris] [Beta vulgaris]	-	-	-	-	-	-	-
ncbi_104888297	244	216	283	56	125	79	19.25	18.07	20.66	4.88	9.39	6.51	19.3267	6.92667	-1.48036	2.24572e-05	0.000420546	--	PREDICTED: arabinogalactan peptide 16 [Beta vulgaris subsp. vulgaris] [Beta vulgaris]	-	-	-	-	-	-	-
ncbi_104889482	859	789	940	504	606	498	10.74	10.45	10.87	6.95	7.21	6.51	10.6867	6.89	-0.633236	2.24715e-05	0.000420546	POLIA	PREDICTED: DNA polymerase I A, chloroplastic/mitochondrial isoform X1 [Beta vulgaris subsp. vulgaris] [Beta vulgaris]	Metabolism;Metabolism;Metabolism;Genetic Information Processing;Genetic Information Processing;Genetic Information Processing;Genetic Information Processing	Global and overview maps;Nucleotide metabolism;Nucleotide metabolism;Replication and repair;Replication and repair;Replication and repair;Replication and repair	ko01100//Metabolic pathways;ko00230//Purine metabolism;ko00240//Pyrimidine metabolism;ko03420//Nucleotide excision repair;ko03440//Homologous recombination;ko03030//DNA replication;ko03410//Base excision repair	K02335;K02335;K02335;K02335;K02335;K02335;K02335	-	-	-
ncbi_104899307	2217	1128	1447	3212	3334	2750	66.36	35.34	39.57	104.77	93.8	84.96	47.09	94.51	1.00505	2.24784e-05	0.000420546	ELI5	PREDICTED: tyrosine decarboxylase 1 isoform X1 [Beta vulgaris subsp. vulgaris] [Beta vulgaris]	Metabolism;Metabolism;Metabolism;Metabolism;Metabolism;Metabolism;Metabolism;Metabolism	Global and overview maps;Global and overview maps;Amino acid metabolism;Amino acid metabolism;Amino acid metabolism;Biosynthesis of other secondary metabolites;Biosynthesis of other secondary metabolites;Biosynthesis of other secondary metabolites	ko01100//Metabolic pathways;ko01110//Biosynthesis of secondary metabolites;ko00350//Tyrosine metabolism;ko00360//Phenylalanine metabolism;ko00380//Tryptophan metabolism;ko00950//Isoquinoline alkaloid biosynthesis;ko00901//Indole alkaloid biosynthesis;ko00965//Betalain biosynthesis	K01593;K01593;K01593;K01593;K01593;K01593;K01593;K01593	-	GO:0016831//carboxy-lyase activity;GO:0043168//anion binding	GO:0019752//carboxylic acid metabolic process
ncbi_104902420	1907	1911	1518	2649	2961	2419	43.87	46.64	31.76	66.08	64.47	58.02	40.7567	62.8567	0.62503	2.2581e-05	0.000421837	CBP60B	PREDICTED: calmodulin-binding protein 60 D [Beta vulgaris subsp. vulgaris] [Beta vulgaris]	-	-	-	-	-	-	-
ncbi_104905322	726	347	766	116	274	109	25.84	13.1	25.23	4.56	9.29	4.06	21.39	5.97	-1.84113	2.26016e-05	0.000421837	--	PREDICTED: uncharacterized protein LOC104905322 [Beta vulgaris subsp. vulgaris] [Beta vulgaris]	-	-	-	-	-	-	-
ncbi_104894664	98	135	109	44	29	28	2.75	4.02	2.83	1.36	0.78	0.82	3.2	0.986667	-1.69744	2.26177e-05	0.000421837	At5g16420	PREDICTED: pentatricopeptide repeat-containing protein At5g16420, mitochondrial [Beta vulgaris subsp. vulgaris] [Beta vulgaris]	-	-	-	-	-	-	-
ncbi_104888989	596	515	368	868	977	919	27.23	24.95	15.56	43.78	42.5	43.9	22.58	43.3933	0.942428	2.28021e-05	0.000424836	--	zinc finger protein [Tamarix hispida]	-	-	-	-	-	-	-
MSTRG.521	0	2	1	18	65	20	0	0.14	0.06	1.33	4.13	1.4	0.0666667	2.28667	5.10014	2.30166e-05	0.000428389	--	-	-	-	-	-	-	-	-
ncbi_104889734	10830	12988	12696	3922	5702	6404	501.69	637.85	544.22	200.54	251.49	310.14	561.253	254.057	-1.1435	2.31104e-05	0.000429691	XTH16	PREDICTED: xyloglucan endotransglucosylase/hydrolase protein 24-like [Beta vulgaris subsp. vulgaris] [Beta vulgaris]	-	-	-	-	-	-	-
ncbi_104900613	673	719	705	939	1420	1266	16.65	18.85	16.14	25.7	33.5	32.85	17.2133	30.6833	0.833929	2.32799e-05	0.000431925	VOZ1	PREDICTED: transcription factor VOZ1 [Beta vulgaris subsp. vulgaris] [Beta vulgaris]	-	-	-	-	GO:0043231//intracellular membrane-bounded organelle	GO:0003677//DNA binding;GO:0043169//cation binding	GO:0006355//regulation of transcription, DNA-templated;GO:0007602//phototransduction;GO:0009608//response to symbiont;GO:0048571//long-day photoperiodism;GO:0048582//positive regulation of post-embryonic development
ncbi_104894966	28	26	38	112	169	60	0.79	0.78	0.99	3.49	4.54	1.77	0.853333	3.26667	1.93664	2.32806e-05	0.000431925	HHP4	PREDICTED: heptahelical transmembrane protein 4 [Beta vulgaris subsp. vulgaris] [Beta vulgaris]	-	-	-	-	-	-	-
ncbi_104892177	785	790	1012	476	514	460	14.09	14.95	16.73	9.44	8.78	8.62	15.2567	8.94667	-0.770018	2.3324e-05	0.000431925	QUA2	PREDICTED: probable pectin methyltransferase QUA2 isoform X1 [Beta vulgaris subsp. vulgaris] [Beta vulgaris]	-	-	-	-	GO:0031224//intrinsic component of membrane;GO:0031984//organelle subcompartment;GO:0043231//intracellular membrane-bounded organelle	GO:0016741//transferase activity, transferring one-carbon groups	GO:0000271//polysaccharide biosynthetic process;GO:0009725//response to hormone;GO:0010394//homogalacturonan metabolic process;GO:0022610//biological adhesion;GO:0044767//single-organism developmental process
ncbi_104903593	384	408	323	663	673	509	9.95	11.21	7.75	18.97	16.61	13.79	9.63667	16.4567	0.772066	2.33265e-05	0.000431925	At1g06470	PREDICTED: probable sugar phosphate/phosphate translocator At1g06470 [Beta vulgaris subsp. vulgaris] [Beta vulgaris]	-	-	-	-	GO:0016020//membrane	-	-
ncbi_104891698	1462	1253	1850	453	608	755	44	39.98	51.52	15.05	17.42	23.76	45.1667	18.7433	-1.26888	2.33759e-05	0.000432375	pomgnt2	PREDICTED: protein O-linked-mannose beta-1,4-N-acetylglucosaminyltransferase 2 [Beta vulgaris subsp. vulgaris] [Beta vulgaris]	Metabolism;Metabolism	Global and overview maps;Glycan biosynthesis and metabolism	ko01100//Metabolic pathways;ko00515//Mannose type O-glycan biosyntheis	K18207;K18207	-	-	-
ncbi_104900544	196	166	241	382	381	295	4.73	4.26	5.38	10.18	8.76	7.45	4.79	8.79667	0.876931	2.33989e-05	0.000432375	NDB3	PREDICTED: external alternative NAD(P)H-ubiquinone oxidoreductase B2, mitochondrial [Beta vulgaris subsp. vulgaris] [Beta vulgaris]	-	-	-	-	-	GO:0000166//nucleotide binding;GO:0003824//catalytic activity	GO:0044710//single-organism metabolic process
ncbi_104903883	718	623	651	1069	1212	1642	32.55	29.94	27.31	53.48	52.31	77.81	29.9333	61.2	1.03178	2.37237e-05	0.000437927	--	Mitochondrial protein import protein ZIM17 [Morus notabilis]	-	-	-	-	-	-	-
ncbi_104888236	299	162	288	83	110	83	9.19	5.28	8.19	2.82	3.22	2.67	7.55333	2.90333	-1.3794	2.37585e-05	0.00043812	--	PREDICTED: protein IQ-DOMAIN 1 [Beta vulgaris subsp. vulgaris] [Beta vulgaris]	-	-	-	-	-	-	-
ncbi_104903911	17927	21237	24385	6686	12433	9469	866.44	1088.16	1090.57	356.67	572.12	478.44	1015.06	469.077	-1.11366	2.38637e-05	0.00043961	PIP2-8	PREDICTED: aquaporin PIP-type [Beta vulgaris subsp. vulgaris] [Beta vulgaris]	-	-	-	-	GO:0031224//intrinsic component of membrane	-	GO:0051234//establishment of localization
ncbi_104906164	437	341	574	724	1046	1105	7.76	6.42	9.43	14.19	17.68	20.51	7.87	17.46	1.14962	2.4082e-05	0.000443178	PHO1	PREDICTED: alpha-1,4 glucan phosphorylase L isozyme, chloroplastic/amyloplastic [Beta vulgaris subsp. vulgaris] [Beta vulgaris]	Metabolism;Metabolism;Metabolism	Global and overview maps;Global and overview maps;Carbohydrate metabolism	ko01100//Metabolic pathways;ko01110//Biosynthesis of secondary metabolites;ko00500//Starch and sucrose metabolism	K00688;K00688;K00688	-	GO:0004645//phosphorylase activity;GO:0043168//anion binding	GO:0044238//primary metabolic process
ncbi_104894509	47	55	24	141	128	229	1.96	2.43	0.92	6.48	5.07	9.96	1.77	7.17	2.01822	2.43463e-05	0.000447265	RAB28	PREDICTED: late embryogenesis abundant protein 31 [Beta vulgaris subsp. vulgaris] [Beta vulgaris]	-	-	-	-	-	-	-
ncbi_104888042	220	165	321	81	100	53	14.62	11.62	19.74	5.94	6.33	3.68	15.3267	5.31667	-1.52745	2.43538e-05	0.000447265	HB2	non-symbiotic hemoglobin 2 [Beta vulgaris subsp. vulgaris] [Beta vulgaris]	-	-	-	-	-	-	-
ncbi_104902046	689	633	820	296	246	357	23.44	22.83	25.83	11.13	7.95	12.71	24.0333	10.5967	-1.18143	2.44295e-05	0.000447942	DBR	PREDICTED: 2-alkenal reductase (NADP(+)-dependent) [Beta vulgaris subsp. vulgaris] [Beta vulgaris]	-	-	-	-	-	GO:0016491//oxidoreductase activity	-
ncbi_104894000	643	539	749	932	1096	870	55.17	49.03	59.47	88.26	89.53	78.04	54.5567	85.2767	0.644396	2.44404e-05	0.000447942	--	PREDICTED: subtilisin-like protease SBT3.1 [Beta vulgaris subsp. vulgaris] [Beta vulgaris]	-	-	-	-	-	-	-
ncbi_104896531	105	92	58	218	289	158	4.74	4.4	2.42	10.85	12.41	7.45	3.85333	10.2367	1.40957	2.45514e-05	0.000449519	CXE6	PREDICTED: probable carboxylesterase 6 [Beta vulgaris subsp. vulgaris] [Beta vulgaris]	-	-	-	-	-	-	-
ncbi_104889694	170	184	157	66	86	70	7.14	8.2	6.1	3.06	3.44	3.07	7.14667	3.19	-1.16371	2.48848e-05	0.000455159	PHL2	PREDICTED: protein PHR1-LIKE 2 [Beta vulgaris subsp. vulgaris] [Beta vulgaris]	-	-	-	-	-	GO:0005488//binding	-
ncbi_104906799	759	858	1015	444	481	468	16.65	19.96	20.6	10.75	10.05	10.73	19.07	10.51	-0.859542	2.4911e-05	0.000455176	--	F28L1.9 protein [Theobroma cacao]	-	-	-	-	-	-	-
ncbi_104884892	51	73	42	138	163	130	1.96	2.97	1.49	5.85	5.97	5.22	2.14	5.68	1.40828	2.50106e-05	0.000456532	SNRNP25	PREDICTED: U11/U12 small nuclear ribonucleoprotein 25 kDa protein isoform X2 [Beta vulgaris subsp. vulgaris] [Beta vulgaris]	-	-	-	-	-	-	-
ncbi_104897535	788	1148	653	3102	1846	1669	32.23	49.77	24.71	140.02	71.88	71.36	35.57	94.42	1.40843	2.52286e-05	0.000460045	--	PREDICTED: suppressor of disruption of TFIIS [Cicer arietinum]	Metabolism	Metabolism of cofactors and vitamins	ko00760//Nicotinate and nicotinamide metabolism	K18551	-	-	-
ncbi_104886469	115	383	431	76	21	27	3.86	13.64	13.4	2.82	0.67	0.95	10.3	1.48	-2.79898	2.55028e-05	0.000464575	Os02g0224100	PREDICTED: probable protein phosphatase 2C 12 [Beta vulgaris subsp. vulgaris] [Beta vulgaris]	-	-	-	-	-	GO:0016787//hydrolase activity	GO:0008152//metabolic process
ncbi_104904981	450	159	340	61	68	98	15.79	5.92	11.04	2.36	2.27	3.6	10.9167	2.74333	-1.99253	2.55777e-05	0.000465467	IRX15-L	PREDICTED: protein IRX15-LIKE [Beta vulgaris subsp. vulgaris] [Beta vulgaris]	-	-	-	-	-	-	-
ncbi_104904988	28	10	19	120	206	42	0.68	0.26	0.43	3.22	4.76	1.07	0.456667	3.01667	2.72374	2.58172e-05	0.000469351	TOGT1	PREDICTED: scopoletin glucosyltransferase [Beta vulgaris subsp. vulgaris] [Beta vulgaris]	-	-	-	-	-	-	-
ncbi_104892101	674	559	452	1069	946	935	17.31	15.22	10.75	30.3	23.11	25.1	14.4267	26.17	0.859176	2.60195e-05	0.000472553	NPF8.1	PREDICTED: protein NRT1/ PTR FAMILY 8.1 [Beta vulgaris subsp. vulgaris] [Beta vulgaris]	-	-	-	-	GO:0031224//intrinsic component of membrane	-	GO:0015833//peptide transport
ncbi_104886674	235	190	254	73	122	89	10.82	9.27	10.82	3.71	5.35	4.28	10.3033	4.44667	-1.21231	2.62462e-05	0.000476188	RPA2A	PREDICTED: replication protein A 32 kDa subunit A [Beta vulgaris subsp. vulgaris] [Beta vulgaris]	Genetic Information Processing;Genetic Information Processing;Genetic Information Processing;Genetic Information Processing	Replication and repair;Replication and repair;Replication and repair;Replication and repair	ko03420//Nucleotide excision repair;ko03440//Homologous recombination;ko03030//DNA replication;ko03430//Mismatch repair	K10739;K10739;K10739;K10739	-	-	-
ncbi_104886031	1747	1635	1535	3062	2403	2284	19.35	19.2	15.73	37.43	25.34	26.45	18.0933	29.74	0.716946	2.63856e-05	0.000478235	--	PREDICTED: uncharacterized protein LOC104886031 [Beta vulgaris subsp. vulgaris] [Beta vulgaris]	-	-	-	-	-	-	-
ncbi_104903813	2776	2671	2571	3360	3696	3087	64.96	66.26	55.67	86.78	82.34	75.52	62.2967	81.5467	0.388471	2.6676e-05	0.000483013	DSK2B	PREDICTED: ubiquitin domain-containing protein DSK2b [Beta vulgaris subsp. vulgaris] [Beta vulgaris]	Genetic Information Processing	Folding, sorting and degradation	ko04141//Protein processing in endoplasmic reticulum	K04523	-	-	-
ncbi_104907929	2978	2600	3753	4981	4867	4309	109.86	101.69	128.11	202.82	170.95	166.19	113.22	179.987	0.668761	2.67364e-05	0.000483621	UPTG2	PREDICTED: alpha-1,4-glucan-protein synthase [UDP-forming] 2 [Beta vulgaris subsp. vulgaris] [Beta vulgaris]	Metabolism	Carbohydrate metabolism	ko00520//Amino sugar and nucleotide sugar metabolism	K13379	-	-	-
ncbi_104901744	448	396	324	825	862	516	11.66	10.93	7.81	23.71	21.37	14.04	10.1333	19.7067	0.959575	2.70064e-05	0.000488014	--	PREDICTED: uncharacterized protein LOC104901744 [Beta vulgaris subsp. vulgaris] [Beta vulgaris]	-	-	-	-	-	-	-
ncbi_104884237	911	615	877	399	486	386	23.21	16.61	20.67	11.22	11.79	10.28	20.1633	11.0967	-0.861608	2.70517e-05	0.000488341	PAO5	PREDICTED: probable polyamine oxidase 5 [Beta vulgaris subsp. vulgaris] [Beta vulgaris]	Metabolism;Metabolism	Amino acid metabolism;Metabolism of other amino acids	ko00330//Arginine and proline metabolism;ko00410//beta-Alanine metabolism	K12259;K12259	-	-	-
ncbi_104892935	640	589	972	230	404	255	32.48	31.69	45.64	12.88	19.52	13.53	36.6033	15.31	-1.2575	2.71459e-05	0.00048955	LSD1	PREDICTED: protein LOL1 [Beta vulgaris subsp. vulgaris] [Beta vulgaris]	-	-	-	-	-	-	-
ncbi_104906789	1268	850	1091	522	661	542	26.34	18.72	20.97	11.97	13.07	11.77	22.01	12.27	-0.843024	2.72178e-05	0.000490357	HIPP32	PREDICTED: heavy metal-associated isoprenylated plant protein 33 [Beta vulgaris subsp. vulgaris] [Beta vulgaris]	-	-	-	-	-	-	-
MSTRG.2620	233	131	114	3	34	4	2.49	1.48	1.13	0.04	0.35	0.04	1.7	0.143333	-3.56809	2.73444e-05	0.000492144	BG	Fgenesh protein 21 [Beta vulgaris]	-	-	-	-	-	-	-
ncbi_104904499	377551	342141	409805	147565	262735	170558	11759.9	11300.3	11809.6	5074.68	7792.18	5555.18	11623.3	6140.68	-0.920545	2.76881e-05	0.000497833	RCA1	PREDICTED: ribulose bisphosphate carboxylase/oxygenase activase, chloroplastic isoform X1 [Beta vulgaris subsp. vulgaris] [Beta vulgaris]	-	-	-	-	-	-	-
ncbi_104887588	1762	1813	1754	1105	1306	864	160.37	174.94	147.73	111.01	113.17	82.21	161.013	102.13	-0.656773	2.77913e-05	0.000499189	RPS30A	PREDICTED: 40S ribosomal protein S30 [Beta vulgaris subsp. vulgaris] [Beta vulgaris]	Genetic Information Processing	Translation	ko03010//Ribosome	K02983	GO:0030529//intracellular ribonucleoprotein complex	-	GO:0010467//gene expression
ncbi_104892629	1149	1179	1463	604	623	704	50.36	54.78	59.33	29.22	26	32.25	54.8233	29.1567	-0.910964	2.81172e-05	0.000504539	D27	PREDICTED: beta-carotene isomerase D27, chloroplastic [Beta vulgaris subsp. vulgaris] [Beta vulgaris]	-	-	-	-	-	-	-
ncbi_104897978	309	318	161	1413	972	426	11.5	12.54	5.54	58.03	34.43	16.57	9.86	36.3433	1.88203	2.82387e-05	0.000506204	--	PREDICTED: uncharacterized protein LOC104897978 [Beta vulgaris subsp. vulgaris] [Beta vulgaris]	-	-	-	-	-	-	-
ncbi_104884833	206	194	193	91	90	95	12.26	12.24	10.63	5.98	5.1	5.91	11.71	5.66333	-1.04802	2.82662e-05	0.000506204	--	PREDICTED: spindle and kinetochore-associated protein 2 [Gossypium hirsutum]	-	-	-	-	-	-	-
ncbi_104894525	194	180	181	293	309	262	4.65	4.58	4.02	7.76	7.06	6.57	4.41667	7.13	0.690944	2.84432e-05	0.000508867	BACOVA_02659	PREDICTED: beta-glucosidase BoGH3B-like [Citrus sinensis]	Metabolism;Metabolism;Metabolism;Metabolism;Metabolism	Global and overview maps;Global and overview maps;Biosynthesis of other secondary metabolites;Carbohydrate metabolism;Metabolism of other amino acids	ko01100//Metabolic pathways;ko01110//Biosynthesis of secondary metabolites;ko00940//Phenylpropanoid biosynthesis;ko00500//Starch and sucrose metabolism;ko00460//Cyanoamino acid metabolism	K05349;K05349;K05349;K05349;K05349	GO:0031224//intrinsic component of membrane	GO:0003824//catalytic activity	GO:0044238//primary metabolic process
ncbi_104883146	5262	4778	3850	8476	8194	5935	61.48	59.18	41.62	109.3	91.15	72.49	54.0933	90.98	0.750099	2.84793e-05	0.000509007	ABCG36	PREDICTED: ABC transporter G family member 36 [Beta vulgaris subsp. vulgaris] [Beta vulgaris]	-	-	-	-	-	GO:0017111//nucleoside-triphosphatase activity;GO:0032550//purine ribonucleoside binding	-
ncbi_104904761	6112	5531	7982	2970	4322	3142	145.48	139.57	175.8	78.03	97.94	78.18	153.617	84.7167	-0.858617	2.87441e-05	0.00051323	CPN60B1	PREDICTED: ruBisCO large subunit-binding protein subunit beta, chloroplastic-like [Beta vulgaris subsp. vulgaris] [Beta vulgaris]	Genetic Information Processing	Folding, sorting and degradation	ko03018//RNA degradation	K04077	GO:0044424//intracellular part	GO:0032550//purine ribonucleoside binding	GO:0006457//protein folding
ncbi_104893948	105	82	151	242	292	205	3.43	2.84	4.57	8.73	9.08	7	3.61333	8.27	1.19456	2.90361e-05	0.000517931	Y39A1A.14	PREDICTED: ribosomal RNA small subunit methyltransferase nep-1-like [Beta vulgaris subsp. vulgaris] [Beta vulgaris]	Genetic Information Processing	Translation	ko03008//Ribosome biogenesis in eukaryotes	K14568	-	-	-
ncbi_104900105	1160	948	960	448	681	346	35.58	30.83	27.21	15.18	19.85	11.11	31.2067	15.38	-1.0208	2.93144e-05	0.000522376	PBL10	PREDICTED: protein kinase APK1B, chloroplastic isoform X1 [Beta vulgaris subsp. vulgaris] [Beta vulgaris]	-	-	-	-	-	GO:0004672//protein kinase activity;GO:0032550//purine ribonucleoside binding	GO:0006464//cellular protein modification process;GO:0006796//phosphate-containing compound metabolic process
ncbi_104905726	946	861	1301	299	277	481	38.54	37.19	49.06	13.45	10.74	20.49	41.5967	14.8933	-1.4818	2.9434e-05	0.00052399	--	PREDICTED: uncharacterized protein LOC104905726 isoform X1 [Beta vulgaris subsp. vulgaris] [Beta vulgaris]	-	-	-	-	-	-	-
ncbi_104897488	374	348	325	672	530	582	19.7	19.43	15.84	39.07	26.58	32.05	18.3233	32.5667	0.829714	2.9522e-05	0.000525037	GILP	zf-LITAF-like domain-containing protein [Cephalotus follicularis]	-	-	-	-	-	-	-
ncbi_104897256	200	154	161	48	78	69	4.87	3.98	3.63	1.29	1.81	1.76	4.16	1.62	-1.36059	2.95862e-05	0.000525658	--	PREDICTED: uncharacterized protein LOC104897256 [Beta vulgaris subsp. vulgaris] [Beta vulgaris]	-	-	-	-	-	-	-
ncbi_104897973	1125	1157	1015	1925	1941	1312	48.34	52.67	40.49	92.14	80.15	59.24	47.1667	77.1767	0.710397	2.97822e-05	0.000528619	HIR2	PREDICTED: hypersensitive-induced response protein 2 [Beta vulgaris subsp. vulgaris] [Beta vulgaris]	-	-	-	-	-	-	-
ncbi_104889461	240	162	261	61	78	92	8.34	5.97	8.39	2.34	2.58	3.36	7.56667	2.76	-1.45499	2.99319e-05	0.000530299	ARR9	PREDICTED: two-component response regulator ARR9 isoform X1 [Beta vulgaris subsp. vulgaris] [Beta vulgaris]	Environmental Information Processing	Signal transduction	ko04075//Plant hormone signal transduction	K14492	-	-	-
ncbi_104907784	40	39	20	98	107	161	1.11	1.14	0.51	2.99	2.81	4.65	0.92	3.48333	1.92076	2.99358e-05	0.000530299	CAT6	PREDICTED: cationic amino acid transporter 6, chloroplastic [Beta vulgaris subsp. vulgaris] [Beta vulgaris]	-	-	-	-	GO:0031224//intrinsic component of membrane	GO:0046943//carboxylic acid transmembrane transporter activity	-
ncbi_104903611	703	697	904	326	469	383	20.2	21.23	24.03	10.34	12.83	11.5	21.82	11.5567	-0.916926	3.0018e-05	0.000531232	RER1	PREDICTED: protein RETICULATA-RELATED 1, chloroplastic [Beta vulgaris subsp. vulgaris] [Beta vulgaris]	-	-	-	-	-	-	-
ncbi_104888325	588	409	568	830	1365	778	12.13	8.95	10.84	18.9	26.82	16.78	10.64	20.8333	0.969396	3.00504e-05	0.000531285	--	PREDICTED: teneurin-m [Solanum lycopersicum]	-	-	-	-	-	-	-
ncbi_104894363	18	40	36	2	3	2	1.04	2.46	1.93	0.13	0.17	0.12	1.81	0.14	-3.69249	3.12558e-05	0.000552053	--	PREDICTED: uncharacterized protein LOC104894363 [Beta vulgaris subsp. vulgaris] [Beta vulgaris]	-	-	-	-	-	-	-
ncbi_104898218	1080	957	979	1471	1389	1259	25.73	24.17	21.58	38.68	31.5	31.35	23.8267	33.8433	0.506295	3.16979e-05	0.000559313	TOL6	PREDICTED: target of Myb protein 1 [Beta vulgaris subsp. vulgaris] [Beta vulgaris]	-	-	-	-	-	-	-
ncbi_104883457	581	604	613	1096	1027	725	11.96	13.19	11.68	24.92	20.14	15.61	12.2767	20.2233	0.720102	3.18399e-05	0.000561268	OFUT35	O-FucT domain-containing protein [Cephalotus follicularis]	-	-	-	-	-	-	-
ncbi_104899578	1335	1406	564	3519	3017	2408	52.78	58.93	20.63	153.55	113.55	99.52	44.1133	122.207	1.47004	3.20704e-05	0.000564684	At3g17800	PREDICTED: UV-B-induced protein At3g17800, chloroplastic [Beta vulgaris subsp. vulgaris] [Beta vulgaris]	-	-	-	-	-	-	-
ncbi_104898398	5076	4102	5071	7244	6541	6151	163.97	140.48	151.58	258.29	201.17	207.72	152.01	222.393	0.548947	3.20964e-05	0.000564684	AFRR	PREDICTED: monodehydroascorbate reductase [Beta vulgaris subsp. vulgaris] [Beta vulgaris]	Metabolism;Metabolism	Global and overview maps;Carbohydrate metabolism	ko01100//Metabolic pathways;ko00053//Ascorbate and aldarate metabolism	K08232;K08232	-	-	-
ncbi_104894934	174	148	189	45	26	5	5.63	5.08	5.66	1.61	0.8	0.17	5.45667	0.86	-2.66561	3.21915e-05	0.000565803	SCL32	PREDICTED: scarecrow-like protein 32 [Beta vulgaris subsp. vulgaris] [Beta vulgaris]	-	-	-	-	-	-	-
ncbi_104907913	2430	2227	2614	1239	1693	1419	29.05	28.22	28.91	16.35	19.27	17.73	28.7267	17.7833	-0.691865	3.23643e-05	0.000567843	LNG2	PREDICTED: protein LONGIFOLIA 1 [Beta vulgaris subsp. vulgaris] [Beta vulgaris]	-	-	-	-	-	-	-
ncbi_104893552	6004	5580	4680	2301	3622	2643	163.19	160.78	117.7	69.03	93.73	75.1	147.223	79.2867	-0.892856	3.23706e-05	0.000567843	ASPG1	PREDICTED: protein ASPARTIC PROTEASE IN GUARD CELL 1 [Beta vulgaris subsp. vulgaris] [Beta vulgaris]	-	-	-	-	-	-	-
ncbi_104897090	222	166	182	365	380	257	9.89	8.24	7.51	17.96	16.13	11.98	8.54667	15.3567	0.845431	3.26661e-05	0.000572469	--	PREDICTED: OTU domain-containing protein DDB_G0284757 [Beta vulgaris subsp. vulgaris] [Beta vulgaris]	-	-	-	-	-	-	-
ncbi_104900630	5041	4772	4889	2594	2562	2991	144.68	145.2	129.84	82.18	70.01	89.75	139.907	80.6467	-0.794778	3.28878e-05	0.000575793	DJA6	PREDICTED: chaperone protein dnaJ A6, chloroplastic [Beta vulgaris subsp. vulgaris] [Beta vulgaris]	-	-	-	-	-	GO:0005515//protein binding;GO:0043169//cation binding	GO:0006950//response to stress;GO:0044267//cellular protein metabolic process
ncbi_104887880	8	11	6	31	51	119	0.25	0.36	0.17	1.07	1.52	3.89	0.26	2.16	3.05445	3.30721e-05	0.000578456	CYP83B1	PREDICTED: cytochrome P450 83B1-like [Beta vulgaris subsp. vulgaris] [Beta vulgaris]	-	-	-	-	-	GO:0016491//oxidoreductase activity;GO:0046872//metal ion binding	-
ncbi_104896287	2361	1856	2424	3726	3282	2834	62.12	51.77	59.02	108.21	82.22	77.96	57.6367	89.4633	0.63431	3.31967e-05	0.000580072	pgdC	PREDICTED: 6-phosphogluconate dehydrogenase, decarboxylating 1 [Beta vulgaris subsp. vulgaris] [Beta vulgaris]	Metabolism;Metabolism;Metabolism;Metabolism;Metabolism	Global and overview maps;Global and overview maps;Global and overview maps;Metabolism of other amino acids;Carbohydrate metabolism	ko01100//Metabolic pathways;ko01110//Biosynthesis of secondary metabolites;ko01200//Carbon metabolism;ko00480//Glutathione metabolism;ko00030//Pentose phosphate pathway	K00033;K00033;K00033;K00033;K00033	-	-	-
ncbi_104895119	968	821	1224	473	642	456	37.99	33.79	44.53	20.51	24.29	18.97	38.77	21.2567	-0.867025	3.32399e-05	0.000580264	PPD4	PREDICTED: psbP domain-containing protein 4, chloroplastic isoform X1 [Beta vulgaris subsp. vulgaris] [Beta vulgaris]	-	-	-	-	GO:0044425//membrane part;GO:0044435//plastid part;GO:0044436//thylakoid part	-	GO:0044237//cellular metabolic process;GO:0044238//primary metabolic process;GO:0044281//small molecule metabolic process;GO:0044763//single-organism cellular process;GO:1901135//carbohydrate derivative metabolic process
ncbi_104908930	821	365	857	116	291	162	67.72	31.96	65.34	10.54	22.81	13.93	55.0067	15.76	-1.80334	3.33428e-05	0.000581496	--	transmembrane protein [Arabidopsis thaliana]	-	-	-	-	-	-	-
ncbi_104904006	2596	1976	2078	2983	3655	3406	52	41.96	38.52	65.95	69.71	71.32	44.16	68.9933	0.643717	3.34443e-05	0.00058228	LNK1	PREDICTED: protein LNK1 isoform X1 [Beta vulgaris subsp. vulgaris] [Beta vulgaris]	-	-	-	-	-	-	-
ncbi_104897460	493	445	525	291	335	244	8.1	7.75	7.98	5.27	5.24	4.19	7.94333	4.9	-0.696963	3.34525e-05	0.00058228	AGD3	PREDICTED: ADP-ribosylation factor GTPase-activating protein AGD3 [Beta vulgaris subsp. vulgaris] [Beta vulgaris]	Cellular Processes	Transport and catabolism	ko04144//Endocytosis	K12489	-	-	-
ncbi_104894100	160	146	198	51	74	70	6.53	6.32	7.48	2.3	2.88	2.99	6.77667	2.72333	-1.3152	3.39306e-05	0.000590032	--	PREDICTED: uncharacterized protein LOC104894100 [Beta vulgaris subsp. vulgaris] [Beta vulgaris]	-	-	-	-	-	-	-
ncbi_104884070	436	310	382	198	209	129	20.05	15.11	16.26	10.05	9.15	6.2	17.14	8.46667	-1.0175	3.40282e-05	0.000591159	--	PREDICTED: trichohyalin isoform X2 [Ziziphus jujuba]	-	-	-	-	-	-	-
ncbi_104897556	370	391	482	601	736	642	20.8	23.3	25.07	37.29	39.39	37.73	23.0567	38.1367	0.725995	3.44753e-05	0.000598348	LTPG1	PREDICTED: non-specific lipid transfer protein GPI-anchored 1 [Beta vulgaris subsp. vulgaris] [Beta vulgaris]	-	-	-	-	-	-	-
ncbi_104900173	107	84	19	935	180	436	5.67	4.72	0.93	54.71	9.09	24.17	3.77333	29.3233	2.95814	3.53222e-05	0.000612456	TIP1-3	PREDICTED: aquaporin TIP1-3 [Beta vulgaris subsp. vulgaris] [Beta vulgaris]	-	-	-	-	GO:0031224//intrinsic component of membrane	-	GO:0051234//establishment of localization
ncbi_104903334	3791	3484	3766	2499	2848	2447	89.78	87.47	82.53	65.32	64.22	60.58	86.5933	63.3733	-0.45038	3.54169e-05	0.000613506	PLC2	PREDICTED: phosphoinositide phospholipase C 2 [Beta vulgaris subsp. vulgaris] [Beta vulgaris]	Metabolism;Environmental Information Processing;Metabolism	Global and overview maps;Signal transduction;Carbohydrate metabolism	ko01100//Metabolic pathways;ko04070//Phosphatidylinositol signaling system;ko00562//Inositol phosphate metabolism	K05857;K05857;K05857	-	GO:0042578//phosphoric ester hydrolase activity;GO:0060089//molecular transducer activity	GO:0006629//lipid metabolic process;GO:0007165//signal transduction
ncbi_104899881	1737	1264	1730	511	872	762	63.18	48.74	58.23	20.51	30.2	28.97	56.7167	26.56	-1.09452	3.57663e-05	0.000618963	FLA17	PREDICTED: fasciclin-like arabinogalactan protein 17 [Beta vulgaris subsp. vulgaris] [Beta vulgaris]	-	-	-	-	-	-	-
ncbi_104905738	1143	1099	1069	369	641	215	32.14	32.76	27.82	11.45	17.16	6.32	30.9067	11.6433	-1.40841	3.62734e-05	0.000627137	--	Formin-like protein 18 [Theobroma cacao]	-	-	-	-	-	-	-
ncbi_104898863	1404	1363	1383	1858	2130	1518	10.27	10.57	9.36	15	14.83	11.6	10.0667	13.81	0.456127	3.64932e-05	0.000630331	CHR4	PREDICTED: protein CHROMATIN REMODELING 4 isoform X1 [Beta vulgaris subsp. vulgaris] [Beta vulgaris]	-	-	-	-	-	GO:0043167//ion binding	-
ncbi_104883368	213	243	245	118	106	107	6.29	7.51	6.44	3.86	2.92	3.33	6.74667	3.37	-1.00143	3.70321e-05	0.000639026	RRNAD1	PREDICTED: methyltransferase-like protein 25 isoform X1 [Beta vulgaris subsp. vulgaris] [Beta vulgaris]	-	-	-	-	-	-	-
ncbi_104884687	647	661	907	1247	1566	982	10.99	11.9	14.25	23.37	25.32	17.43	12.38	22.04	0.832113	3.70859e-05	0.000639341	MSL6	PREDICTED: mechanosensitive ion channel protein 6 [Beta vulgaris subsp. vulgaris] [Beta vulgaris]	-	-	-	-	-	-	-
ncbi_104902754	11	29	46	132	306	86	0.79	2.21	3.06	10.46	20.93	6.46	2.02	12.6167	2.6429	3.78224e-05	0.000651413	GRP	PREDICTED: glycine-rich protein 3 [Beta vulgaris subsp. vulgaris] [Beta vulgaris]	-	-	-	-	-	-	-
ncbi_104907001	200	204	148	338	346	324	7.71	8.34	5.28	14.38	12.7	13.05	7.11	13.3767	0.911797	3.79795e-05	0.000653494	At2g27310	PREDICTED: F-box protein At2g27310 [Beta vulgaris subsp. vulgaris] [Beta vulgaris]	-	-	-	-	-	-	-
ncbi_104884610	2715	3273	2639	4792	5367	3588	26.49	33.86	23.83	51.61	49.87	36.6	28.06	46.0267	0.713955	3.80242e-05	0.000653638	TIC	PREDICTED: protein TIME FOR COFFEE isoform X1 [Beta vulgaris subsp. vulgaris] [Beta vulgaris]	-	-	-	-	-	-	-
ncbi_104907628	751	939	799	1675	1338	2025	37.15	49.24	36.57	91.45	63.01	104.72	40.9867	86.3933	1.07577	3.80703e-05	0.000653807	--	PREDICTED: uncharacterized protein LOC104907628 [Beta vulgaris subsp. vulgaris] [Beta vulgaris]	-	-	-	-	-	-	-
ncbi_104908093	1299	860	1009	2363	1825	1512	96.72	67.89	69.52	194.2	129.38	117.7	78.0433	147.093	0.914385	3.81322e-05	0.000653818	WUN1	PREDICTED: wound-induced protein 1 [Beta vulgaris subsp. vulgaris] [Beta vulgaris]	-	-	-	-	-	-	-
ncbi_104898561	38	19	28	145	183	52	1.49	0.79	1.01	6.26	6.82	2.13	1.09667	5.07	2.20886	3.81784e-05	0.000653818	At5g03820	PREDICTED: GDSL esterase/lipase At5g03820 [Beta vulgaris subsp. vulgaris] [Beta vulgaris]	-	-	-	-	-	GO:0016787//hydrolase activity	-
ncbi_104889894	1044	1016	973	1340	1421	1217	24.63	25.41	21.24	34.9	31.92	30.02	23.76	32.28	0.442106	3.81799e-05	0.000653818	--	PREDICTED: uncharacterized protein LOC104889894 [Beta vulgaris subsp. vulgaris] [Beta vulgaris]	-	-	-	-	-	-	-
ncbi_104904261	19	36	23	233	280	39	0.36	0.73	0.41	4.92	5.1	0.78	0.5	3.6	2.848	3.83743e-05	0.000656522	At4g39010	PREDICTED: endoglucanase 24 [Beta vulgaris subsp. vulgaris] [Beta vulgaris]	Metabolism;Metabolism	Global and overview maps;Carbohydrate metabolism	ko01100//Metabolic pathways;ko00500//Starch and sucrose metabolism	K01179;K01179	-	GO:0004553//hydrolase activity, hydrolyzing O-glycosyl compounds	GO:0030243//cellulose metabolic process
ncbi_104895660	544	418	461	745	755	598	20.92	17.04	16.41	31.63	27.65	24.05	18.1233	27.7767	0.616025	3.85943e-05	0.000659658	VIP1	PREDICTED: transcription factor VIP1 [Beta vulgaris subsp. vulgaris] [Beta vulgaris]	Environmental Information Processing	Signal transduction	ko04016//MAPK signaling pathway - plant	K20557	-	-	-
ncbi_104902838	393	326	359	655	570	472	15.82	13.91	13.37	29.11	21.85	19.87	14.3667	23.61	0.716673	3.89072e-05	0.000664016	At4g28400	PREDICTED: probable protein phosphatase 2C 39 [Beta vulgaris subsp. vulgaris] [Beta vulgaris]	-	-	-	-	-	GO:0016791//phosphatase activity	GO:0006796//phosphate-containing compound metabolic process
ncbi_104904052	12	2	13	174	84	29	0.29	0.05	0.29	4.68	1.95	0.74	0.21	2.45667	3.54824	3.89389e-05	0.000664016	ABCG11	PREDICTED: ABC transporter G family member 11-like [Beta vulgaris subsp. vulgaris] [Beta vulgaris]	-	-	-	-	-	-	-
ncbi_104904538	13283	11420	15888	3972	7826	6133	187.31	170.73	207.32	61.82	105.07	90.41	188.453	85.7667	-1.13572	3.89599e-05	0.000664016	TSS	PREDICTED: protein TSS [Beta vulgaris subsp. vulgaris] [Beta vulgaris]	-	-	-	-	-	-	-
ncbi_104904889	1391	1198	1029	675	707	652	32.24	29.44	22.07	17.27	15.6	15.8	27.9167	16.2233	-0.783056	3.95164e-05	0.000672864	NIP6-1	PREDICTED: aquaporin NIP6-1 [Beta vulgaris subsp. vulgaris] [Beta vulgaris]	-	-	-	-	GO:0031224//intrinsic component of membrane	-	GO:0051234//establishment of localization
ncbi_104883024	159	118	132	286	387	193	3.77	2.96	2.89	7.48	8.73	4.78	3.20667	6.99667	1.12559	3.98162e-05	0.000677207	BHLH123	PREDICTED: transcription factor bHLH112 [Beta vulgaris subsp. vulgaris] [Beta vulgaris]	-	-	-	-	-	-	-
ncbi_104894900	708	651	595	1242	1714	809	18.94	18.47	14.73	36.68	43.66	22.63	17.38	34.3233	0.981762	3.98468e-05	0.000677207	NRAMP3	PREDICTED: metal transporter Nramp3 [Beta vulgaris subsp. vulgaris] [Beta vulgaris]	-	-	-	-	-	-	GO:0051234//establishment of localization
ncbi_104905748	646	668	633	1011	1033	1251	15.48	16.92	14.06	26.9	23.5	31.14	15.4867	27.18	0.811519	4.02468e-05	0.000682886	--	PREDICTED: keratin, type I cytoskeletal 9 isoform X1 [Beta vulgaris subsp. vulgaris] [Beta vulgaris]	-	-	-	-	-	-	-
ncbi_104905931	760	696	1202	233	456	319	16.08	15.61	23.53	5.44	9.18	7.06	18.4067	7.22667	-1.34883	4.02647e-05	0.000682886	--	PREDICTED: uncharacterized protein LOC104905931 [Beta vulgaris subsp. vulgaris] [Beta vulgaris]	-	-	-	-	-	-	-
ncbi_104883830	1338	1337	988	2194	2474	1596	13.03	13.8	8.9	23.53	22.82	16.21	11.91	20.8533	0.808105	4.02948e-05	0.000682886	ctdspl2	PREDICTED: CTD small phosphatase-like protein 2 isoform X1 [Beta vulgaris subsp. vulgaris] [Beta vulgaris]	-	-	-	-	-	-	-
ncbi_104898109	317	461	202	728	1009	751	8.73	13.59	4.83	21.31	25.88	20.8	9.05	22.6633	1.32437	4.10204e-05	0.00069453	PILS6	PREDICTED: protein PIN-LIKES 6 [Beta vulgaris subsp. vulgaris] [Beta vulgaris]	-	-	-	-	-	-	GO:0044763//single-organism cellular process
ncbi_104893198	3079	2038	1773	6404	6057	3098	62.99	44.1	33.19	142.27	115.82	65.57	46.76	107.887	1.20617	4.17063e-05	0.000705479	ABCG22	PREDICTED: ABC transporter G family member 22 isoform X1 [Beta vulgaris subsp. vulgaris] [Beta vulgaris]	-	-	-	-	-	GO:0015098//molybdate ion transmembrane transporter activity;GO:0017111//nucleoside-triphosphatase activity;GO:0032550//purine ribonucleoside binding	GO:0015698//inorganic anion transport
ncbi_104889716	1086	914	1164	515	752	461	36.23	32.33	35.94	18.97	23.89	16.08	34.8333	19.6467	-0.826184	4.19729e-05	0.000709129	ypfD	PREDICTED: 30S ribosomal protein S1-like [Gossypium hirsutum]	-	-	-	-	GO:0009536//plastid	-	GO:0006796//phosphate-containing compound metabolic process;GO:0009657//plastid organization;GO:0018130//heterocycle biosynthetic process;GO:0019438//aromatic compound biosynthetic process;GO:0019637//organophosphate metabolic process;GO:0034660//ncRNA metabolic process;GO:0044271//cellular nitrogen compound biosynthetic process;GO:0044281//small molecule metabolic process;GO:0044763//single-orga…
ncbi_104896562	320	199	456	97	133	104	8.9	5.87	11.74	2.98	3.52	3.02	8.83667	3.17333	-1.4775	4.20009e-05	0.000709129	UGT92A1	PREDICTED: UDP-glycosyltransferase 92A1 [Beta vulgaris subsp. vulgaris] [Beta vulgaris]	-	-	-	-	-	GO:0016757//transferase activity, transferring glycosyl groups	-
ncbi_104892617	419	398	420	555	627	507	9.51	9.57	8.82	13.9	13.55	12.03	9.3	13.16	0.500857	4.21273e-05	0.000710361	GYP7	PREDICTED: GTPase-activating protein gyp7 [Beta vulgaris subsp. vulgaris] [Beta vulgaris]	-	-	-	-	-	-	-
ncbi_104901793	5	0	8	114	187	12	0.29	0	0.42	7.22	10.21	0.72	0.236667	6.05	4.67601	4.21675e-05	0.000710361	ABP19A	PREDICTED: auxin-binding protein ABP19a [Beta vulgaris subsp. vulgaris] [Beta vulgaris]	-	-	-	-	-	-	-
MSTRG.10164	4996	7191	7227	9552	14067	12562	372.39	568.09	498.48	785.39	998.39	978.68	479.653	920.82	0.940927	4.21923e-05	0.000710361	--	hypothetical protein BVRB_6g137010 [Beta vulgaris subsp. vulgaris] [Beta vulgaris]	-	-	-	-	-	-	-
ncbi_104883554	87	59	71	152	190	119	4.65	3.34	3.51	8.97	9.67	6.65	3.83333	8.43	1.13693	4.2457e-05	0.000714151	--	F-box domain, cyclin-like protein [Cynara cardunculus var. scolymus] [Cynara cardunculus]	-	-	-	-	-	-	-
ncbi_104904674	1578	1146	1845	703	916	737	36.08	27.78	39.03	17.74	19.94	17.62	34.2967	18.4333	-0.895751	4.2652e-05	0.000716666	KIN13B	PREDICTED: kinesin-like protein KIN-13B [Beta vulgaris subsp. vulgaris] [Beta vulgaris]	-	-	-	-	GO:0005875//microtubule associated complex;GO:0016020//membrane;GO:0043231//intracellular membrane-bounded organelle	GO:0003774//motor activity;GO:0015631//tubulin binding;GO:0032550//purine ribonucleoside binding	GO:0007017//microtubule-based process
MSTRG.21787	16	12	31	0	0	0	1.03	0.87	1.51	0	0	0	1.13667	0.001	-10.1506	4.26862e-05	0.000716666	--	PREDICTED: AP-3 complex subunit sigma [Beta vulgaris subsp. vulgaris] [Beta vulgaris]	-	-	-	-	GO:0030117//membrane coat	-	GO:0015031//protein transport
ncbi_104895522	73	90	47	180	204	148	2.05	2.68	1.22	5.58	5.45	4.34	1.98333	5.12333	1.36916	4.37981e-05	0.000734649	RBK1	PREDICTED: receptor-like cytosolic serine/threonine-protein kinase RBK1 [Beta vulgaris subsp. vulgaris] [Beta vulgaris]	-	-	-	-	-	GO:0004674//protein serine/threonine kinase activity;GO:0036094//small molecule binding;GO:0097159//organic cyclic compound binding;GO:1901363//heterocyclic compound binding	GO:0006468//protein phosphorylation
ncbi_104902012	1889	1498	2406	566	1087	806	100.52	84.51	118.47	33.24	55.07	44.84	101.167	44.3833	-1.18864	4.40506e-05	0.000738197	At4g02530	PREDICTED: thylakoid lumenal 16.5 kDa protein, chloroplastic [Beta vulgaris subsp. vulgaris] [Beta vulgaris]	-	-	-	-	GO:0031976//plastid thylakoid;GO:0031977//thylakoid lumen;GO:0044434//chloroplast part	-	GO:0006139//nucleobase-containing compound metabolic process;GO:0006796//phosphate-containing compound metabolic process;GO:0006952//defense response;GO:0008299//isoprenoid biosynthetic process;GO:0019438//aromatic compound biosynthetic process;GO:0019637//organophosphate metabolic process;GO:0051186//cofactor metabolic process;GO:0051707//response to other organism;GO:0071840//cellular component…
MSTRG.19473	1	86	59	0	0	0	0.04	3.23	1.93	0	0	0	1.73333	0.001	-10.7593	4.42811e-05	0.000741368	CDC2	PREDICTED: receptor-like serine/threonine-protein kinase ALE2 [Beta vulgaris subsp. vulgaris] [Beta vulgaris]	-	-	-	-	-	-	-
ncbi_104899200	793	714	982	405	532	429	15.83	15.11	18.14	8.93	10.11	8.95	16.36	9.33	-0.810224	4.46844e-05	0.000747425	FAO2	PREDICTED: long-chain-alcohol oxidase FAO2 [Beta vulgaris subsp. vulgaris] [Beta vulgaris]	-	-	-	-	-	GO:0000166//nucleotide binding;GO:0016899//oxidoreductase activity, acting on the CH-OH group of donors, oxygen as acceptor	GO:0044710//single-organism metabolic process
ncbi_104887800	4	5	7	25	82	28	0.3	0.4	0.48	2.06	5.83	2.19	0.393333	3.36	3.09464	4.48748e-05	0.000749913	ABP19A	PREDICTED: auxin-binding protein ABP19a [Beta vulgaris subsp. vulgaris] [Beta vulgaris]	-	-	-	-	-	-	-
ncbi_104894755	140	238	34	1076	740	483	9.61	17.31	2.16	81.5	48.35	34.65	9.69333	54.8333	2.49999	4.55376e-05	0.000760284	--	PREDICTED: universal stress protein PHOS32 [Beta vulgaris subsp. vulgaris] [Beta vulgaris]	-	-	-	-	-	-	-
ncbi_104898107	406	330	330	592	707	442	16.58	14.29	12.47	26.68	27.49	18.87	14.4467	24.3467	0.752988	4.60142e-05	0.000767528	--	LEA_2 domain-containing protein [Cephalotus follicularis]	-	-	-	-	-	-	-
ncbi_104895097	2148	728	1815	435	666	347	36.09	12.97	28.22	8.07	10.65	6.09	25.76	8.27	-1.63917	4.69237e-05	0.000781974	BGAL3	PREDICTED: beta-galactosidase 3 [Beta vulgaris subsp. vulgaris] [Beta vulgaris]	-	-	-	-	GO:0005576//extracellular region	GO:0005488//binding;GO:0015925//galactosidase activity	GO:0006575//cellular modified amino acid metabolic process;GO:0006595//polyamine metabolic process;GO:0006725//cellular aromatic compound metabolic process;GO:0042546//cell wall biogenesis;GO:0044238//primary metabolic process;GO:0048509//regulation of meristem development;GO:0071555//cell wall organization
[truncated: 78,118 more rows]

## Sheet: S7
Table S7：Differential miRNA Gene Information Table
CK-VS-S1
[truncated: 116 more rows]

## Sheet: S8
Table S8: Known mirna.exp_profile
[truncated: 888 more rows]

## Sheet: S9
Table S9: Known mirna.family
[truncated: 83 more rows]
[truncated: 734 more columns]

## Sheet: S10
Table S10: 22 miRNSs regulating target mRNAs
[truncated: 22 more rows]

[truncated: 1 more sheets: S11]
